# Supplementary material for: Contemporary trends in psychological research on conspiracy beliefs. A systematic review
Source: Front Psychol. 2023 Feb 8;14:1075779. doi: 10.3389/fpsyg.2023.1075779 (PMC9945548; doi:10.3389/fpsyg.2023.1075779)
Supplement: Supplementary Table 1 — Summary description of the studies. [file Table_1.xlsx]

## Sheet: Arkusz1
Study no	Authors, Year	reference no	study	Country	Continent	Method	N	Participants	Female (%)	Age M(SD)	CT measure(s)	other variables
1	Abadi, Arnaldo, and Fisher, (2021)	1	Study 1	Germany, Netherlands, Spain, United Kingdom	Europe	correlational, cross-sectional	2031	Adults	N/A	GER 49.05 NED 47.52 SPA 49.8 UK 52.56	Conspiracy Mentality Questionnaire (CMQ)	Support for hygiene measures, Compliance with hygiene measures, Anxiety about Coronavirus, Populist Attitudes, Anger at Government
2	Adam-Troian, et al. (2019)	2	study 1	France	Europe	experimental	762	Adults	465 (60.6)	43.53 (9.34)	Conspiracy Mentality Questionnaire (CMQ)	cognitive ability, rationality priming
3	Adam-Troian, et al. (2021)	3	study 1	25 countries	Europe, Asia, Africa, North America, South America, Australia	correlational, cross-sectional	5323	Adults	2624 (49.3)	42.71 (15.89)	4 items used in: Hornsey, Harris and Fielding, 2018a	Power Distance, Individualism, Masculinity, Uncertainty Avoidance, Long-Term Orientation, Indulgence
4	Adam-Troian, et al. (2021)	3	study 2a	19 countries	Europe, Asia, Africa, North America, South America, Australia	correlational, cross-sectional	12255	Adults	5980 (48.8)	39.82 (15.52)	1 open-ended question related to the 9/11 attack	Power Distance, Individualism, Masculinity, Uncertainty Avoidance, Long-Term Orientation, Indulgence
5	Adam-Troian, et al. (2021)	3	study 2b	18 countries	Europe, Asia, Africa, North America, South America, Australia	correlational, cross-sectional	30994	Adults	17149 (55.32)	41.14 (7.68)	Conspiracy Mentality Questionnaire (CMQ)	Power Distance, Individualism, Masculinity, Uncertainty Avoidance, Long-Term Orientation, Indulgence
6	Adam-Troian, et al. (2021)	3	study 3	USA	North America	correlational, cross-sectional	350	Adults	233 (66.7)	33.58 (9.34)	Generic Conspiracist Beliefs Scale (GCBS), Conspiracy Mentality Questionnaire (CMQ), 8 items about specific conspiracy belefs	Power Distance, Individualism, Masculinity, Uncertainty Avoidance, Long-Term Orientation, Indulgence
7	Agley and Xiao, (2021)	4	Study 1	USA	North America	correlational, cross-sectional	660	Adults	246 (37.27)	24.80 (11.94)	5 items about believability of COVID-19 narratives	Political orientation, Religious commitment, Trust in science
8	Ahadzadeh, Ong and Wu, (2021)	5	Study 1	Malaysia	Asia	correlational, cross-sectional	439	Adults	322 (73.3)	N/A	5 items about COVID-19 CT	Social media information skepticism, Machiavellianism, Narcissism, Psychopathy
9	Allington, et al. (2021)	6	Study 1	UK	Europe	correlational, cross-sectional	949	Adults	648 (68.28)	36.35 (10.49)	3 items about COVID-19 CT	COVID-19 health-protective behaviours, Use of social media as a source of information about COVID-19
10	Allington, et al. (2021)	6	Study 2	UK	Europe	correlational, cross-sectional	2250	Adults	1155 (51.33)	45.47 (17.66)	1 item about COVID-19 CT	COVID-19 health-protective behaviours, Use of social media as a source of information about COVID-19
11	Allington, et al. (2021)	6	Study 3	UK	Europe	correlational, cross-sectional	2254	Adults	1124 (49.87)	43.93 (16.11)	5 items about COVID-19 CT	COVID-19 health-protective behaviours, Use of social media as a source of information about COVID-19
12	Alper, Bayrak and Yilmaz, (2021)	7	Study 1	Turkey	Europe, Asia	correlational, cross-sectional	1088	Adults	790 (72.60)	31.02 (39.43)	Generic Conspiracist Beliefs Scale (GCBS), 2 items about COVID-19 CT	Faith in intuition, perceived risk of getting infected by COVID-19, uncertainty avoidance, impulsivity, religiosity, right-wing ideology, cognitive reflection, preventive measures
13	Al-Sanafi and Sallam, (2021)	8	Study 1	Kuwait, Egypt, India, Syria, Philippines	Africa, Asia	correlational, cross-sectional	1019	Adults	626 (61.40)	33.6 (9.7) (9.7)	Vaccine Conspiracy Beliefs Scale (VCBS)	Intent to receive COVID-19 vaccination
14	Al-Wutayd, Khalil and Rajar, (2021)	9	Study 1	Pakistan	Asia	correlational, cross-sectional	1014	Adults	478 (47)	N/A	Items about beliefs toward COVID-19 vaccination	Vaccine Hesitancy
15	Andrade, (2021a)	10	Study 1	Venezuela	South America	correlational, cross-sectional	165	Undergraduate students	85 (51.5)	20.6 (2.6)	2 items about COVID-19 CT	Educational level, Ethnicity, Political alignment
16	Andrade, (2021b)	11	Study 1	Venezuela	South America	correlational, cross-sectional	273	Undergraduate students	158 (57.87)	Men: 22.69 (3.32) Women: 22.96 (3.39)	Vaccine Conspiracy Beliefs Scale (VCBS), Generic Conspiracist Beliefs Scale (GCBS)	Ethnicity, Perceived Ethnic Discrimination, Vaccine hesitancy, Persecutory Ideation
17	Andrade, (2021c)	12	Study 1	Venezuela	South America	correlational, cross-sectional	230	Undergraduate students	119 (51.73)	21.83 (2.34) (2.34)	Vaccine Conspiracy Beliefs Scale (VCBS)	Religious affiliations, Intention to get the vaccine, Acceptance of the Theory of Evolution
18	Anthony and Moulding, (2019)	13	Study 1	USA	North America	correlational, cross-sectional	125	Adults	59 (47)	27.57 (4.26)	Belief in Conspiracy Theories Inventory (BCTI)	alienation, political identity, left-right scale, libertarian-authoritarian scale,World Assumptions Scale, Dangerous Worldview Scale, unusual experiences, belief in fake news
19	Ardevol-Abreu, Gil de Zúñiga and Gámez, (2020)	14	Study 1	USA, Japan, UK, Poland, Estonia	North America, Asia, Europe	correlational, longitudinal	W1: 5428 W2: 3146	Adults	W1: 2822 (52) W2: 1352 (49.3)	W1: 47.43 W2: 50.16	4 items about CT	Unconventional (but non-violent) participation, Conventional participation, External political efficacy, Internal political efficacy
20	Arshad, et al. (2021)	15	Study 1	Pakistan	Asia	correlational, cross-sectional	2158	Adults	966 (44.80)	23.87 (6.23)	7 items about COVID-19 vaccine CT	Acceptance of the COVID-19 vaccine
21	Atari, Afhami and Swami, (2019)	16	Study 1	Iran	Asia	correlational, cross-sectional	544	Adults	204 (37.50)	32.5 (9.8)	Belief in Conspiracy Theories Inventory (BCTI), Conspiracy Mentality Questionnaire (CMQ), Generic Conspiracist Beliefs Scale (GCBS)	Schizotypal personality, information processing scale, superstitious beliefs, religiosity, political orientation
22	Bacon and Taylor, (2021)	17	Study 1	UK	Europe	correlational, longitudinal	W1: 212 W2:155 W3:147	Adults	W1:125 (59.00) W2:82 (53.00) W3:83 (56.00)	W1: 33.2(11.8) W2: 33.7 (11.5) W3: 33.5 (11.7)	Conspiracy Mentality Questionnaire (CMQ)	Vaccination hesitancy
23	Baeza-Rivera, et al., (2021)	18	Study 1	Chile	South America	correlational, cross-sectional	1033	Adults	735 (71.2)	36.25 (13.78)	4 items about COVID-19 CT	Beliefs about vaccine effectiveness, COVID-19 vaccination intent, Injunctive norms
24	Baier and Manzoni, (2020)	19	Study 1	Switzerland	Europe	correlational, cross-sectional	8317	school-age students	4183 (50.3)	N/A	Conspiracy Mentality Scale (CMS)	anomie, institutional trust, political deprivation, authoritarianism, extremist attitudes
25	Baier and Manzoni, (2020)	19	Study 2	Switzerland	Europe	correlational, cross-sectional	2111	Adults	1064 (50.4)	N/A	Conspiracy Mentality Scale (CMS)	anomie, institutional trust, political deprivation, authoritarianism, extremist attitudes
26	Balafoutas, et al. (2021)	20	Study 1	Austria	Europe	experimental	144	Undergraduate students	76 (53)	23	5 items about specific CT	K-level reasoning
27	Ballová Mikušková (2018)	21	Study 1	Slovakia	Europe	correlational, cross-sectional	119	Undergraduate students	99 (83)	21.33 (1.44)	Generic Conspiracist Beliefs Scale (GCBS), Conspiracy Mentality Questionnaire (CMQ)	Thinking Styles, Cognitive ability
28	Ballová Mikušková (2018)	21	Study 2	Slovakia	Europe	correlational, cross-sectional	275	Undergraduate students	225 (81.80)	20.20 (1.48)	Slovak Conspiracy Belief Scale (SCBS)	Thinking Styles, Media use
29	Barron, et al. (2018)	22	Study 1	USA, India, UK and the remainder of the sample consisting of various nations	North America, Asia, Europe	correlational, cross-sectional	411	Adults	252 (61.31)	35.41 (13.06)	Belief in Conspiracy Theories Inventory (BCTI)	Odd Beliefs or Magical Thinking, Need for cognition, Analytic thinking, Self-certainty, Ideas of Reference
30	Bensley, et al. (2020)	23	Study 1	USA	North America	correlational, cross-sectional	286	Undergraduate students	158 (55.4)	18.61 (1.07)	Generic Conspiracist Beliefs Scale (GCBS), Specific Conspiracist Belief (SCB): 10 items false CTs scale, 10 items fictious CTs scale, 10 items true CTs scale	Paranormal beliefs, Pseudoscience, psychological misconceptions, endorsement of poorly supported and pseudoscientific practices
31	Bernadyn and Feigenson, (2018)	24	Study 1	USA	North America	experimental	34	Adults	16 (47.06)	19.74 (1.76)	Generic Conspiracist Beliefs Scale (GCBS)	Ebbinghaus illusion, Jumping to conclusions task
32	Bertin, et. al. (2021)	26	Study 1	France	Europe	correlational, cross-sectional	295	Undergraduate students	242 (82.03)	20.1 (3.67)	3-item climate change CBs	national collective narcissism, acceptance of climate science, national identification
33	Bertin, et. al. (2021)	26	Study 2	France	Europe	correlational, cross-sectional	375	Adults	264 (70.4)	25.9 (10.1)	Conspiracy Mentality Questionnaire (CMQ), 5-item climate change CBs	national collective narcissism, acceptance of climate science, klimate skepticism
34	Bertin, Nera and Delouvée, (2020)	25	Study 1	France	Europe	correlational, cross-sectional	409	Adults	299 (73.10)	28.40 (11.40)	9 items about COVID-19 CT	attitudes toward vaccination
35	Bertin, Nera and Delouvée, (2020)	25	Study2	France	Europe	correlational, cross-sectional	396	Undergraduate students	280 (70.70)	26.10 (10.30)	Conspiracy Mentality Questionnaire (CMQ), 10 items about COVID-19 CT, 6 items about chloroquine CT	attitudes toward vaccination, vaccination intention, attitude toward chloroquine treatment
36	Biddlestone, Green and Douglas, (2020)	27	Study 1	UK	Europe	correlational, cross-sectional	704	Adults	376 (53.40)	37.26 (12.51)	10 items about COVID-19 CT	Social distancing intentions, Hygiene intentions, Powerlessness
37	Bierwiaczonek, Kunst and Pich, (2020)	28	Study 1	USA	North America	correlational, longitudinal	403	Adults	185 (45.9)	37.42 (11.14)	3 items about COVID-19 CT	Social distancing
38	Bilewicz, et al. (2019)	29	Study 1	Poland	Europe	correlational, cross-sectional	965	Adults	498 (51.6)	46.05 (17.52)	Belief in the Smolensk conspiracy scale	Belief in unique in-group victimhood, Social distance towards conspiracy non-believers, Social Distance towards conspiracy believers
39	Bolsen and Druckman, (2018)	30	Study 1	USA	North America	experimental	484	Adults	N/A	N/A	1 item about climat change as a hoax or conspiracy	Believe in human-induced climate change
40	Bolsen, Palm and Kingsland, (2020)	31	Study 1	USA	North America	experimental	1071	Adults	586 (55.2)	range 18-85	4 items about COVID-19 CT, exposure to China conspiracy	Support for research funding, Willing to penalize China
41	Bonetto, et al. (2018)	32	Study 1	France	Europe	experimental	81	Undergraduate students	79 (97.5)	18.79 (1.22)	Generic Conspiracist Beliefs Scale (GCBS)	resistance to persuasion
42	Bonetto, et al. (2018)	32	Study 2	France	Europe	experimental	205	Undergraduate students	174 (84.9)	21.51 (4.57)	Generic Conspiracist Beliefs Scale (GCBS)	resistance to persuasion
43	Bonetto, et al. (2018)	32	Study 3	France	Europe	experimental	265	Undergraduate students	206 (77.7)	20.27(1.83)	Generic Conspiracist Beliefs Scale (GCBS)	resistance to persuasion
44	Boot, et al. (2021)	33	Study 1	UK, USA, Poland, Portugal et al.	Europe, North America, South America, Asia	correlational, longitudinal	501	Adults	238 (47.5)	31.25 (11.33)	8 items about COVID-19 CT	Need for cognitive closure, Need for cognition
45	Bowes, et al. (2021)	34	Study 1	USA	North America	correlational, cross-sectional	527	Adults	294 (55.8)	38.1 (11.57)	Belief in Conspiracy Theories Inventory (BCTI)	personality traits
46	Bowes, et al. (2021)	34	Study 2	USA	North America	correlational, cross-sectional	327	Undergraduate students	226 (69.1)	19.0 (1.76)	Belief in Conspiracy Theories Inventory (BCTI)	personality traits
47	Bowes, et al. (2021)	34	Study 3	USA	North America	correlational, cross-sectional	498	Adults	278 (55.8)	39.6 (12.41)	Belief in Conspiracy Theories Inventory (BCTI)	personality traits
48	Bowes, et al. (2021)	34	Study 4	USA	North America	correlational, cross-sectional	479	Adults	136 (54.7)	40.51 (12.43)	Generic Conspiracist Beliefs Scale (GCBS), Vaccine Conspiracy Beliefs Scale (VCBS)	personality traits
49	Brooks et al. (2018)	35	Study 1	USA	North America	correlational, cross-sectional	224	Adults	0.0 (0.0)	33.50 (11.80)	8 items HIV/AIDS CBs	PrEP adoption intention
50	Brotherton and Son, (2021)	36	Study 2	USA	North America	experimental	146	Undergraduate students	134 (92)	18-21	Types of statement conspiracy	Knowledge, agreement, Labeling claim as facutal, Labeling claim as opinion
51	Bruder and Kunert, (2022)	37	Study 1	Germany	Europe	correlational, cross-sectional	1013	Adults	521 (51.43)	46.29 (15.56)	Conspiracy Mentality Questionnaire (CMQ)	Trust in media, Trust in the government, Trust in public health institutions, Trust in science, Social worries, economic worries, Hygiene-related, contact-related preventive behaviour
52	Burke, Masters and Massey, (2021)	38	Study 1	Australia, Canada, England, New Zealand, USA	Australia, Norh America, Europe	correlational, cross-sectional	4303	Adults	2181 (50.70)	49.5	Conspiracy Beliefs about Vaccination (8-item scale)	Intentions to vaccinate
53	Calfano, (2020)	39	Study 1	USA	North America	experimental	173	Undergraduate students	95 (55)	20	1 item about death of Kennedy CT, Exposition to government conspiracy	Anger, Increased search of available media information about the assassination, Political Knowledge, Partisanship (Republican, Democrat)
54	Calfano, (2020)	39	Study 2	USA	North America	experimental	638	Adults	363 (57)	43	1 item about death of Kennedy CT, Exposition to government conspiracy	Anger, Increased search of available media information about the assassination, Political Knowledge, Partisanship (Republican, Democrat)
55	Callaghan, et al. (2019)	40	Study 1	USA	North America	correlational, cross-sectional	7019	Adults	3579 (51)	46	4 items about CT	Delay-related vaccination behavior
56	Calvillo, et al. (2020)	41	Study 1	USA	North America	correlational, cross-sectional	526	Adults	262 (49.8)	42.38 (14.35)	1 item about conspiracy ideation	conservatism, perceived vulnerability to COVID-19, perceived severity of COVID-19, media exaggeration, estimated number of COVID-19 cases worldwide, estimated number of COVID-19 cases in United States, news discernment
57	Calvillo, et al. (2020)	41	Study 2	USA	North America	correlational, cross-sectional	464	Adults	235 (50.6)	38.87 (12.55)	1 item about conspiracy ideation	conservatism, perceived vulnerability to COVID-19, perceived severity of COVID-19, media exaggeration, estimated number of COVID-19 cases worldwide, estimated number of COVID-19 cases in United States, news discernment
58	Carey, (2019)	42	Study 1	Venezuela	South America	correlational, cross-sectional	1558	Adults	N/A	N/A	3 items about political CT	chavista partisan, opposition partisan, Manichaean worldview, unseen forces, fatalism
59	Carginino, (2021)	43	Study 1	Germany	Europe	correlational, cross-sectional	469	Adults	301 (64.2)	41.26 (14.57)	9 items about general CT	Perceived political homogeneity of Facebook information, Populist attitudes
60	Cassese, Farhart and Miler, (2020)	44	Study 1	USA	North America	correlational, cross-sectional	3019	Adults	representative	representative	11 items about CT	Personal uncertainty, Learned helplessness, Religiosity, Ideology, Political Knowledge, Trust in Government, Authoritarianism, Party Identification
61	Čavojová, et al. (2019)	45	Study 1	Slovakia, Romania	Europe	correlational, cross-sectional	121	Undergradute students, school-age students	93 (77)	21.9 (6.54)	Generic Conspiracist Beliefs Scale (GCBS)	Receptivity to pseudo‐profound bullshit, Bullshit sensitivity, Bullshit sharing
62	Čavojová, Šrol and Mikušková, (2022)	46	Study 1	Slovakia	Europe	correlational, cross-sectional	783	Adults	417 (53.26)	42.00 (16.84)	10 items about COVID-19 CT	Scientific reasoning, Analytic thinking, Anti-vaccination attitudes, Health-related beliefs
63	Chan, et al. (2021)	47	Study 1	USA	North America	correrational, cross-sectional	1507	Adults	881 (58.46)	N/A	7 items about COVID-19 CT	Risk perception, Negative emotions toward COVID-19, Disease-preventive behaviours
64	Chayinska and Minescu, (2018)	48	Study 1	Ukraine	Europe	correlational, cross-sectional	315	Adults	173 (54.8)	20.85 (12.89)	5 items about Crimea-related CT	Justification of the protests’ actions, Social identification with the ‘Euromaidan’ supporters, Perceived political corruption
65	Chayinska, et al. (2021)	49	Study 1	Ukraine	Europe	correrational, cross-sectional	390	Adults	278 (70.5)	36.19 (11.34)	8 items about COVID-19 CT	Individual risk perception, Preventive physical distancing, Public risk metaperception, Public gatherings,
66	Chayinska, et al. (2021)	49	Study 2	Turkey	Asia	correrational, cross-sectional	290	Adults	176 (60.9)	39.16(16.0)	7 items about COVID-19 CT	Individual risk perception, Preventive physical distancing, Public risk metaperception, Public gatherings
67	Chayinska, et al. (2021)	49	Study 3	Germany	Europe	correrational, cross-sectional	408	Adults	270 (66.2)	29.8 (11.1)	7 items about COVID-19 CT	Individual risk perception, Preventive physical distancing, Public risk metaperception, Public gatherings
68	Chen, et al. (2020)	51	Study 1	Ecuador	South America	correlational, cross-sectional	252	Adults	165 (65.5)	range 18-69	1 item about COVID-19 CT	Distress, Anxiety, Job satisfaction, Life satisfaction
69	Chen, et al. (2021)	50	Study 1	China	Asia	experimental	755	Adults	672 (89)	23.96 (3.81)	Experimental condition	Attitudes toward the HPV vaccine, Perceived norms regarding getting vaccinated, Vaccination behaviorel intentions , Perceived behavioral control
70	Cislak, et al. (2021)	52	Study 3	Poland	Europe	correrational, cross-sectional	1048	Adults	547 (52.19)	22.35 (2.16)	5 items about COVID-19 vaccine CT	National narcissism, National identification, Individual narcissism
71	Cislak, et al. (2021)	52	Study 4	Poland	Europe	correrational, cross-sectional	811	Adults	418 (51.54)	40.17 (14.16)	5 items about COVID-19 vaccine CT	National narcissism, National identification, Support for a voluntary vaccination policy
72	Clifford, Kim and Sullivan, (2019)	53	Study 3	USA	North America	experimental	2462	Adults	representative	representative	14 conspiracy questions (different formats and response options)	Political knowledge, cognitive reflection
73	Constantinou, Gloster and Karekla, (2021)	54	Study 1	Cyprus, Greece	Europe	correlational, cross-sectional	1001	Adults	802 (80.12)	35.59 (10.07)	9 items about COVID-19 CT, 4 items about other specific CTs	Adherence behavior
74	Constantinou, Kagialis and Karekla, (2021)	55	Study 1	Cyprus, Greece	Europe	correrational, cross-sectional	1001	Adults	802 (80.12)	35.59 (10.07)	8 items about COVID-19 CT, 1 item about other specific CT	Psychological distress, trust in science, health measures adherehnce
75	Cookson, et al. (2021)	56	Study 1	UK	Europe	correlational, cross-sectional	111	Undergradute students	97 (87.39)	23.32 (7.81)	The Belief in Real-World Conspiracy Theories Scale, adapted from Douglas and Sutton (2011)	Perceived conspiracy beliefs of an in-group, of an out-group, and of “typical student”
76	Cookson, et al. (2021)	56	Study 2	UK	Europe	correlational, cross-sectional	177	Adults	129 (72.88)	35.66(12.27)	The Belief in Real-World Conspiracy Theories Scale, adapted from Douglas and Sutton (2011)	Perceived CT beliefs of an in-group, of an outgroup, and other Brithis citizens, need for uniqueness, social identification with the groups
77	Cookson, et al. (2021)	56	Study 3	UK	Europe	correlational, cross-sectional	197	Adults	135 (68.53)	42.42(11.09)	The Belief in AntiVaccine Conspiracy Theories Scale, adapted from Jolley and Douglas (2014)	Perceived belief of other parents in antivaccine CT, Perceived belief of nonparents in antivaccine CT, Perceived belief of other British citizens in antivaccine CT, Perceived belief of North Macedonian citizens in antivaccine CT, Need for uniqueness, Social identification with other parents
78	Corbu, et al. (2021)	57	Study 1	Romania	Europe	correrational, cross-sectional	1160	Adults	657 (56.70)	44.86 (12.87)	5 items about COVID-19 CT	Compliance with restrictive measures, Trust in political decision makers, uncertainty about the impact of coronavirus crisis
79	Davis, Wetherell and Henry, (2018)	58	Study 1	USA	North America	correlational, cross-sectional	2871	Adults	1418 (49.40)	range 18-90, representative	2 items about race relevant CT, 1 item about race neutral CT	System blame, Ethnicity
80	Davis, Wetherell and Henry, (2018)	58	Study 2	USA	North America	experimental	471	Undergraduate students	268 (56.90)	range 18-65	2 items about race relevant CT, 1 item about race neutral CT	System blame, Social devaluation, Ethnicity
81	De Coninck, et al. (2021)	59	Study 1	Belgium, Canada, England, Hong Kong, New Zealand, the Philippines, Switzerland, USA	Europe, Asia, America, Australia	correlational, cross-sectional	8806	Adults	4579 (52)	46.60, representative	3 items and 6 items about COVID-19 CT	Exposure to health experts, Exposure to political actors, Exposure to traditional media, Exposure to digital media and personal contacts, Trust in health experts, Trust in political actors, Trust in traditional media, Trust in personal contacts, Anxiety, Depression
82	de Sousa, et al. (2021)	60	Study 1	Angola, Brazil, Cape Verde, Guinea-Bissau, Mozambique, Portugal, São Tomé and Principe	Africa, South America, Europe	correrational, cross-sectional	6843	Adults	4817 (70.40)	48.2	5 items about COVID-19 vaccine CT	COVID-19 Vaccine Hesitancy
83	Denovan, et al. (2020)	61	Study 1	UK	Europe	correlational, cross-sectional	421	Adults	201 (47.74)	52.44 (14.60)	Generic Conspiracist Beliefs Scale (GCBS)	thinking styles, schizotypy, need for cognition
84	Drinkwater, et al. (2020)	62	Study 2	UK	Europe	correlational, cross-sectional	418	Adults	199 (47.00)	52.44 (14.60)	Generic Conspiracist Beliefs Scale (GCBS)	Reality testing, cognitive insight
85	Duplaga (2020)	63	Study 1	Poland	Europe	correlational, cross-sectional	1002	Adults	507 (50.60)	40.14 (14.21)	COVID-19-related Conspiracy Beliefs Score (CCBS)	Health Literacy, eHealth Literacy
86	Duplaga and Grysztar, (2021)	64	Study 1	Poland	Europe	correrational, cross-sectional	1002	Adults	507 (50.60)	40.14 (14.21)	COVID-19-related Conspiracy Beliefs Score (CCBS)	Health Literacy, eHealth Literacy, future anxiety
87	Dyrendal, Kennair and Bendixen, (2021)	65	Study 1	Norway	Europe	correlational, cross-sectional	883	Undergraduate students	547 (61.95)	N/A	Conspiracy Mentality Questionnaire (CMQ), Belief in Specific Conspiracy Theories Scale	schizotypal odd beliefs, schizotypal paranoid ideation, paranormal beliefs, Right-wing authoritarianism, social dominance orientation
88	Earnshaw, et al. (2020)	66	Study 1	USA	North America	correrational, cross-sectional	845	Adults	345 (40.90)	40.15 (11.67)	6 items about COVID-19 CT	SARS-CoV-2 vaccine intentions, Cooperation with public health recommendations, Support for public health policies
89	Eberhardt and Ling, (2021)	67	Study 1	UK	Europe	correrational, cross-sectional	382	Adults	301 (78.79)	43.78 (12.58)	7-item OCEANS Coronavirus Conspiracy Scale	COVID-19 vaccination intention
90	Eberl, Huber and Greussing, (2021)	68	Study 1	Austria	Europe	correlational, cross-sectional	823	Adults	representative	representative	8 items about COVID-19 CT	trust in political institutions, trust in science and research
91	Egorova, et al. (2020)	69	Study 1	Russia	Europe, Asia	correrational, cross-sectional	667	Undergraduate and graduate students	495 (74.20)	20.44 (2.38) (2.38)	4 items about coronavirus CT	Hopelessness, Denial of the danger of COVID-19, Recognition of the Need for Quarantine, Assessment of the danger of COVID-19, HEXACO personality traits
92	El-Elimat, et al. (2021)	70	Study 1	Jordan	Asia	correlational, cross-sectional	3100	Adults	2089 (67.40)	median age: 29	1 item about COVID-19 CT	Acceptance for COVID-19 vaccines.
93	Enders and Smallpage, (2018)	71	Study 1	USA	North America	experimental	933	Adults	470 (50.4)	37.03 (12.58)	3 questions about specific CTs	Partisan/non-partisan stimuli
94	Enders and Smallpage, (2019a)	72	Study 1	USA	North America	experimental	950	Adults	475 (50)	37.03 (12.58)	Items about Republican Conspiracy Theories, Nonpartisan Conspiracy Theory, Democratic Conspiracy Theories	party identification
95	Enders and Smallpage, (2019a)	72	Study 2	USA	North America	experimental	550	Adults	319 (58)	38.82 (13.07)	Items about Republican Conspiracy Theories, Nonpartisan Conspiracy Theory, Democratic Conspiracy Theories	party identification
96	Enders and Smallpage, (2019a)	72	Study 3	USA	North America	experimental	1730	Adults	865 (50)	37.04 (12.32)	Items about Republican Conspiracy Theories, Nonpartisan Conspiracy Theory, Democratic Conspiracy Theories	party identification
97	Enders and Smallpage, (2019b)	73	Study 1	USA	North America	correlational, cross-sectional	560	Adults	257 (45.90)	37.65 (11.65)	Generic Conspiracist Beliefs Scale (GCBS), 9 items about specific CT	conjunction fallacy, intentionality bias, authoritarianism, paranormal beliefs, party identification, ideological identification
98	Enders and Uscinski, (2021)	74	Study 1	USA	North America	correlational, cross-sectional	1000	Adults	580 (58)	48.02 (17.74)	Items about Nonpartisan/nonideological CT, Partisan/ideology CT, Conspiracy thinking scale	Symbolic ideology , Operational ideology, Partisanship
99	Enders and Uscinski, (2021)	74	Study 2	USA	North America	correlational, cross-sectional	5300	Adults	2756 (52)	49.44 (16.82)	4 items about CT	Symbolic ideology, Operational ideology, Partisanship
100	Enders, et al. (2021)	75	Study 1	USA	North America	correlational, cross-sectional	2023	Adults	0.52	41.54 (16.08)	15 items about various CT, 4 items about conspiracy thinking	Types and frequency of social media use
101	Enders, et al. (2021)	75	Study 2	USA	North America	correlational, cross-sectional	1040	Adults	0.51	48.07 (17.40)	5 items about non-COVID-19 conspiracy beliefs, 6 items about COVID-19 CT, 4 items about conspiracy thinking	Types and frequency of social media use, misinformation
102	Faragó, Kende and Krekó, (2020)	76	Study 1	Hungary	Europe	correlational, cross-sectional	1000	Adults	489 (48.9)	45.99 (14.56), representative	Conspiracy Mentality Questionnaire (CMQ)	Acceptance of pro-government fake news, Acceptance of anti-government fake news
103	Faragó, Kende and Krekó, (2020)	76	Study 2	Hungary	Europe	correlational, cross-sectional	382	Undergraduate students	285 (74.6)	22.10 (4.74)	Conspiracy Mentality Questionnaire (CMQ)	Acceptance of pro-government fake news, Acceptance of anti-government fake news
104	Farias and Pilati, (2021)	77	Study 1	Brazil	South America	correlational, cross-sectional	662	Adults	495 (74.77)	39.91 (14.15)	Generic Conspiracist Beliefs Scale (GCBS; short version)	Support for COVID-19 prevention measures, Compliance with social distancing
105	Fasce and Picó, (2019)	78	Study 1	Spain	Europe	correlational, cross-sectional	290	Undergraduate students	199 (68.62)	22.04(6.50)	Generic Conspiracist Beliefs Scale (GCBS)	Knowledge about scientific theories, Trust in science, Critical Thinking Disposition, Cognitive Reflection
106	Featherstone, et al. (2019)	79	Study 1	USA	North America	correlational, cross-sectional	599	Adults	276 (46.2)	36.9 (11.61)	Vaccine Conspiracy Beliefs Scale (VCBS)	Health information source use (Social media, News, Providers, Medical sources), Conservative-Liberal
107	Federico, Williams and Vitriol, (2018)	80	Study 1	USA	North America	correlational, cross-sectional	870	Adults	499 (57.36)	36.81 (13.19)	Belief in Conspiracy Theories Inventory (BCTI), 17 items about conspiracy thinking	System identity threat, Political information, Authoritarianism, Ideology, Ideological extremity
108	Federico, Williams and Vitriol, (2018)	80	Study 2	USA	North America	correlational, cross-sectional	2702	Adults	1551 (57.29)	34.29 (12.31)	17 items about conspiracy thinking, General conspiracy-theory endorsement, Ideological conspiracy-theory endorsement	System identity threat, Political information, Authoritarianism, Ideology, Ideological extremity
109	Fonseca, Pereira and Barros, (2021)	81	Study 1	Portugal	Europe	correlational, cross-sectional	1118	Adults	1057 (94.5)	35.28 (0.17)	Anti-Vaccine Conspiracy Theories Scale	Intention to vaccinate a next child
110	Freeman, et al. (2022)	82	Study 1	UK	Europe	correlational, cross-sectional	2501	Adults	1267 (50.65)	46.6 (17.3), representative	Conspiracy Mentality Questionnaire (CMQ), Vaccine conspiracy beliefs scale (VCBS), General coronavirus conspiracy beliefs, Specific coronavirus conspiracy beliefs,, Climate change conspiracy beliefs	Following government guidelines, Follow medical testing/treatment, Paranoia, Trust in UK government, Trust in UK military, Trust in mainstream media, Trust in doctors, Trust in scientists, Trust in World Health Organisation, Trust in United Nations, Trust in European Union, Religious belief, Political belief, Psychological well-being,
111	Frischlich, et al. (2021)	83	Study 1	Germany	Europe	experimental	301	Adults	183 (61)	28.29 (9.63)	Conspiracy Mentality Questionnaire (CMQ)	perceived credibility of distorted news, perceived credibility of journalist news
112	Frischlich, et al. (2021)	83	Study 2	Germany	Europe	experimental	249	Adults	153 (61.44)	28.28 (8.85)	Conspiracy Mentality Questionnaire (CMQ)	perceived credibility of distorted news, perceived credibility of journalist news
113	Frischlich, et al. (2021)	83	Study 3	Germany	Europe	experimental	474	Adults	246 (51.89)	41.64 (1.70)	Conspiracy Mentality Questionnaire (CMQ)	perceived credibility of distorted news, perceived credibility of journalist news
114	Furnham and Grover, (2021)	85	Study 1	UK	Europe	correlational, cross-sectional	475	Adults	235 (49.47)	29.08(12.32)	Belief in Conspiracy Theories Inventory (BCTI)	Antisocial, Avoidant, Borderline, Dependent, Depressive, Histrionic, Narcissistic, Obsessive compulsive, Paranoid, Passive aggressive, Sadistic, Self-defeating, Schizotypal, Schizoid personality disorders
115	Furnham, (2021)	84	Study 1	USA	North America	correlational, cross-sectional	406	Adults	245 (60.34)	23.45 (12.11)	Belief in Conspiracy Theories Inventory (BCTI)	Belief in a Just World, Belief in a Unjust World, Self Beliefs (Attractiveness, Health, Happiness, Wealth, Work Success), Religion, Political orientation, Optimism
116	Gabriel, et al. (2021)	86	Study 1	USA	North America	correlational, longitudinal	162	Undergraduate students	80 (49.4)	21.5	1 item about COVID-19 CT, 1 item about generic CB	Affect-focused rumination, Problem-solving pondering
117	Garry, Ford and Johns, (2020)	87	Study 1	UK	Europe	experimental	2057	Adults	representative	representative	10 statements about specific CTs (different response formats)	Compliance behavior connected with Covid-19 pandemic; trust
118	Gemenis, (2021)	88	Study 1	Greece	Europe	correlational, cross-sectional	5127	Adults	2387(47.3)	representative	1 item about COVID-19 CT, 3 items about conspiracy beliefs	Political interest, Political knowledge, Left-right self placement, COVID-19 scepticism
119	Georgiou, Delfabbro and Balzan, (2019)	89	Study 1	USA, UK, Canada and Australia, continental Europe	Europe, North America, Australia	correlational, cross-sectional	358	Adults	148 (41.34)	25.16 (13.18)	Generic Conspiracist Beliefs Scale (GCBS), Belief in Conspiracy Theories Inventory (BCTI)	Perceived life stress, Schizotypal personality characteristics, Delusion-proneness, Intuitive thinking , Analytical thinking
120	Georgiou, Delfabbro and Balzan, (2020)	90	Study 1	Oceania, continental Europe, UK, USA, Canada	Europe, North America, Australia	correlational, cross-sectional	640	Adults	317(49.50)	N/A	Generic Conspiracist Beliefs Scale (GCBS), Belief in Conspiracy Theories Inventory (BCTI), Covid-19 conspiracy beliefs scale	Perceived stress, Governemnt response (Too strict, Too lenient, Professional approach, Illogical, In interests of public, In interests of leaders, Info hidden from the public, Info made available to public, Correct course of action)
121	Georgiou, Delfabbro and Balzan, (2021a)	91	Study 1	USA, UK, Canada, Australia, continental Europe	Europe, North America, Australia	correlational, cross-sectional	565	Adults	208 (36.81)	27.51(12.20)	Generic Conspiracist Beliefs Scale (GCBS), Covid-19 conspiracy beliefs scale	Autistic traits, Active open minded thinking, Positive traits of schizotypy, Negative traits of schizotypy, Disorganised traits of schizotypy, Analytical thinking, Scientific reasoning, Belief flexibility, Information seeking behaviour, Specific information seeking behaviour
122	Georgiou, Delfabbro and Balzan, (2021b)	92	Study 1	North America countries, UK, Australia, continental Europe	Europe, North America, Australia	correlational, cross-sectional	358	Adults	148 (41.34)	25.16 (13.18)	Generic Conspiracist Beliefs Scale (GCBS), Belief in Conspiracy Theories Inventory (BCTI),	Schizotypy, Delusion ideation, Bias Against Disconfirmatory Evidence with Neutral Lures, Bias Against Disconfirmatory Evidence with Emotional Lures, Bias Against Confirmatory Evidence, Liberal acceptance of absurd statements, Overall evidence integration
123	Gligorić, et al. (2021)	93	Study 1	Netherlands	Europe	correlational, cross-sectional	354	Adults	223 (63)	28.61 (11.3)	Conspiracy Mentality Scale (CMS), 3-items about Belief in COVID-19 Conspiracy Theories, 5-items about Belief in Specific Conspiracy Theories	Illusory pattern perception, Need for closure, Need for control, Need for uniqueness, Narcissism, Spirituality, Analytical thinking, Intuitive thinking, Unconventionality, Inquisitiveness, Creativity
124	Goldberg and Richey, (2020)	94	Study 1	USA	North America	correlational, cross-sectional	4230	Adults	0.527	49.5(17.58)	5 items about specific CT	Political trust, Political knowledge, Authoritarianism, Ideology, Partisan identification
125	Golec de Zavala and Federico, (2018)	95	Study 1	USA	North America	correlational, longitudinal	1685	Adults	893 (53)	45.56 (16.58)	4 items measuring conspiracy thinking	Collective narcissism, American identification, Social trust, Political knowledge, Ideology, Ideological extremity, Authoritarianism, Need for closure
126	Green and Douglas, (2018)	96	Study 1	USA	North America	correlational, cross-sectional	246	Adults	99 (40.24)	34.22 (10.07)	Generic Conspiracist Beliefs Scale (GCBS)	Attachment (Anxious, Avoidant), Right-wing authoritarianism, Social dominance orientation, Manichean worldview, Trust, Religiosity
127	Green and Douglas, (2018)	96	Study 2	UK	Europe	correlational, cross-sectional	230	Adults	125 (54.35)	38.63 (11.63)	Generic Conspiracist Beliefs Scale (GCBS), Specific conspiracy beliefs scale, 5 items about conspiracy theories about groups	Attachment (Anxious, Avoidant), Religiosity
128	Gualda et al. (2021)	97	Study 1	Spain	Europe	correlational, cross-sectional	1090	Adults	representative	representative	Conspiracy Mentality Questionnaire (CMQ), 4 items about COVID-19 CT	Compliance with social distancing norms during the pandemic
129	Guan and Yang, (2020)	99	Study 1	China	Asia	correlational, cross-sectional	807	Adults	440 (54.52)	N/A	10 items about CB	Right-oriented populism, Responsibility-oriented populism
130	Guan, Liu and Yuan, (2021)	98	Study 1	USA	North America	experimental	607	Adults	243 (40)	34	4 items about China or Chinese people CT	Methods of reducing conspiratorial beliefs
131	Guillon and Kergall (2021)	100	Study 1	France	Europe	correlational, cross-sectional	1146	Adults	637 (55.6)	representative	3 items about COVID-19 CT	Intention to get vaccinated, COVID-19 vaccine attitudes
132	Hart and Graether, (2018)	101	Study 1	USA	North America	experimental	422	Adults	193 (45.73)	36.71 (10.61)	Generic Conspiracist Beliefs Scale (GCBS)	Liberalism, Religiosity, Science-Mindedness, Mortality Salience, Control Threat, Schizotypy, Dangerous-World Beliefs, Agency Detection, Bullshit Receptivity
133	Hart and Graether, (2018)	101	Study 2	USA	North America	experimental	831	Adults	409 (49.21)	35.85 (11.40)	Generic Conspiracist Beliefs Scale (GCBS)	Liberalism, Religiosity, Science-Mindedness, Mortality Salience, Control Threat, Schizotypy, Dangerous-World Beliefs, Agency Detection, Bullshit Receptivity
134	Heiss, et al. (2021)	102	Study 1	Austria	Europe	correlational, longitudinal	1024	Adults	representative	representative	Conspiracy Mentality Questionnaire (CMQ), 3 items about COVID-19 CT	Threat perceptions, Big five personality traits, Knowledge about COVID-19
135	Heiss, et al. (2021)	102	Study 2	Austria	Europe	correlational, longitudinal	632	Adults	320 (50.63)	49.30 (17.53)	Conspiracy Mentality Questionnaire (CMQ), 3 items about COVID-19 CT	Threat perceptions, Big five personality traits, Knowledge about COVID-19
136	Hollander, (2018)	103	Study 1	USA	North America	correlational, cross-sectional	5914	Adults	3069 (51.9)	49.44 (16.82)	4 items about specific CT	Party ID (Republican), Ideology (Conservative), Financial uncertainty, Neuroticism, Interpersonal trust, Media exposure
137	Hood, et al. (2020)	104	Study 1	USA	North America	correlational, cross-sectional	119	Adults	119 (100)	19.90 (1.81)	HIV Conspiracy Theory Scale	HIV testing attitudes, HIV testing behaviors at one-month post-intervention assessment
138	Hornsey, et al. (2020)	106	Study 1	USA	North America	correlational, cross-sectional	518	Adults	251 (48.5)	37.91 (12.47)	4 items about conspiracist ideation	Vaccine concern, MMR-specific concern
139	Hornsey, et al. (2020)	106	Study 2	USA	North America	experimental	316	Adults	201 (52.2)	39.27(11.97)	4 items about conspiracist ideation	Vaccine concern, MMR-specific concern
140	Hornsey, et al. (2021)	105	Study 1	Australia, France, Germany, Italy, the Netherlands, Spain, UK, USA	Europe, North America, Australia	correlational, longitudinal	4181	Adults	1999 (47.8)	31.48(11.33)	1 item about COVID-19 CT	Self-focused concern, Other-focused concern, Self-focused protective behaviour, Other-focused protective behaviour, Political conservatism
141	Hornsey, et al. (2021)	105	Study 2	Australia, UK, USA	Europe, North America, Australia	correlational, longitudinal	1262	Adults	675 (53.5)	35.04(11.33)	3 items about COVID-19 CT	Self-focused concern, Other-focused concern, Self-focused protective behaviour, Other-focused protective behaviour, Antivaccination attitude, Political conservatism
142	Hornsey, Harris and Fielding (2018a)	107	Study 1	24 countries	Europe, Asia, Africa, North America, South America, Australia	correlational, cross-sectional	5323	Adults	2656 (49.9)	42.71(15.89)	4 items about conspiracist ideation	attitudes toward vaccination
143	Hornsey, Harris and Fielding, (2018b)	108	Study 1	25 countries	Europe, Asia, Africa, North America, South America, Australia	correlational, cross-sectional	5323	Adults	2656 (49.9)	42.71(15.89)	4 items about conspiracist ideation	climate change scepticism
144	Huang and Whitson, (2020)	109	Study 1	USA	North America	experimental	183	Undergraduate students	117 (63.9)	19.79 (1.51)	Conspirational thinking – Participants rated the extent to which they believed the actions of the other people in the presented scenarios were connected to the outcomes the protagonist experienced	Mind-body dissonance
145	Huang and Whitson, (2020)	109	Study 2	USA	North America	experimental	550	Adults	319 (58)	32.51(10.22)	Conspirational thinking - Participants rated how much connection they believed there was between the two incidents in the presented scenario	Mind-body dissonance
146	Hughes and Machan, (2021)	111	Study 1	UK	Europe	correlational, cross-sectional	406	Adults	290 (71.43)	29 (8.84)	Conspiracy Mentality Questionnaire (CMQ), Beliefs in COVID-19 CT	Collective narcissism, Machiavellianism, Primary psychopathy, Secondary psychopathy, Vaccine intention, Covid conspiracy dissemination
147	Hughes, et al. (2022)	110	Study 1	UK	Europe	correlational, cross-sectional	368	Adults	227 (61.7)	35.05 (14.45)	8-item Beliefs in Conspiracy Theories scale (BICT), 4 items about COVID-19 CT	Compliant behaviours, Health risks, Informational risks, Economic and liberty risks
148	Imhoff and Lamberty (2020)	113	Study 1	USA	North America	correlational, cross-sectional	220	Adults	97 (44)	40.18 (12.33)	3 items about COVID-19 CT	Containment-related behavior, Self-centered prepping behavior
149	Imhoff and Lamberty (2020)	113	Study 2a	USA	North America	correlational, cross-sectional	288	Adults	117 (40.62)	36.60 (11.16)	3 items about COVID-19 CT	Containment-related behavior, Self-centered prepping behavior
150	Imhoff and Lamberty (2020)	113	Study 2b	UK	Europe	correlational, cross-sectional	298	Adults	172 (57.71)	37.29 (12.79)	3 items about COVID-19 CT	Containment-related behavior, Self-centered prepping behavior
151	Imhoff, Dieterie and Lamberty (2021)	112	Study 1	Germany	Europe	experimental	138	Adults	94 (68.11)	27.2 (7.1)	Conspiracy Mentality Scale (CMS)	endorsement of normative (vs. nonnormative) political intentions
152	Imhoff, Dieterie and Lamberty (2021)	112	Study 2	USA	North America	experimental	255	Adults	110 (43.13)	37.48 (10.96)	Conspiracy Mentality Scale (CMS)	endorsement of normative (vs. nonnormative) political intentions
153	Imhoff, Lamberty and Klein, (2018)	114	Study 1	Germany	Europe	correlational, cross-sectional	273	Adults	196 (71.79)	27.81 (6.70)	Conspiracy Mentality Scale (CMS)	credibility
154	Imhoff, Lamberty and Klein, (2018)	114	Study 2	Germany	Europe	experimental	195	Adults	124 (63.59)	28.97 (9.06)	Conspiracy Mentality Scale (CMS)	credibility
155	Imhoff, Lamberty and Klein, (2018)	114	Study 3	USA	North America	experimental	464	Adults	220 (47.41)	35.16 (11.72)	Conspiracy Mentality Scale (CMS)	credibility
156	Imhoff, Lamberty and Klein, (2018)	114	Study 4	USA	North America	experimental	225	Adults	113 (50.22)	37.27(11.37)	Conspiracy Mentality Scale (CMS)	credibility
157	Jasinskaja-Lahti and Jetten, (2019)	115	Study 1	Australia	Australia	correlational, cross-sectional	515	Adults	263 (51.1)	43.47(16.41)	1 item about CB	Importance of worldview (religious, non-religious), Anti-intellectualism, Political trust
158	Jedinger, (2021)	116	Study 1	German	Europe	correlational, cross-sectional	391	Adults	188 (48.1)	50.4 (15.1)	Conspiracy Mentality Scale (CMS)	Perceived threat posed by foreign trade, Opposition to free trade, Opposition to free trade agreements
159	Jennings, et al. (2021)	117	Study 1	UK	Europe	correlational, cross-sectional	1476	Adults	representative	representative	10 items about general and specific CBs	vaccine hesistancy
160	Jensen, et al. (2021)	118	Study 1	Germany	Europe	correlational, cross-sectional	725	Adults	421 (59)	48.9 (18.8)	5 items about COVID-19 CB and 4 items about Conspiracy Mentality (based on the CMQ)	Vaccination intentions, Trust in Political and Scientific Actors, Accessing Information on Social Media
161	Jia and Luo, (2021)	119	Study 1	China	Asia	correlational, cross-sectional	1000	Adults	489 (48.9)	39.99 (11.34)	6 items about COVID-19 CT, 5 items about non-COVID-19 CT	Intention to adopt preventive health behaviors
162	Jolley and Paterson, (2020)	124	Study 1	UK	Europe	correlational, cross-sectional	601	Adults	436 (72.5)	34.34 (12.09)	Conspiracy Mentality Questionnaire (CMQ), 5 item about belief 5G COVID-19 CT	Justification of violence, Willingness to use violence, State anger
163	Jolley et al. (2022)	121	Study 1	UK	Europe	correlational, longitudinal	W1: 400 W2: 334	Adults	W1: 218 (54.5) W2: 184 (55)	W1: 32.55 (11.84) W2: 33.35 (11.98)	5 item about Brexit CT, 1 item about CB	Support for leaving the EU, Voting in the referendum on Britain's membership, Political orientation - left/right
164	Jolley, Douglas and Sutton, (2018)	122	Pilot study	UK	Europe	correlational, cross-sectional	98	Undergraduate students	73 (74.49)	20.38 (4.38)	Generic Conspiracist Beliefs Scale (GCBS), Belief in real-world conspiracy theories scale	Satisfaction with the status quo
165	Jolley, Douglas and Sutton, (2018)	122	Study 1	UK	Europe	experimental	120	Adults	68 (56.66)	34.54 (10.08)	Generic Conspiracist Beliefs Scale (GCBS), Belief in real-world conspiracy theories scale	exposure to system threat
166	Jolley, Douglas and Sutton, (2018)	122	Study 2	UK	Europe	experimental	159	Undergraduate students	166 (87.36)	19.99 (5.32)	conspiracy theory manipulation	Exposure to system threat, Satisfaction with the status quo
167	Jolley, Douglas and Sutton, (2018)	122	Study 3	UK	Europe	experimental	109	Adults	57 (52.29)	37.66 (12.32)	conspiracy theory manipulation	Satisfaction with the status quo, Atribution the societal problems to individuals and small groups vs. systemic causes, Exposure to system threat
168	Jolley, et al. (2019)	120	Study 1	UK	Europe	correlational, cross-sectional	253	Adults	157 (62)	36.97 (11.71)	Generic Conspiracist Beliefs Scale (GCBS), 7 items about specific CT	Intentions to engage in everyday crime
169	Jolley, et al. (2019)	120	Study 2	UK	Europe	experimental	120	Adults	88 (73)	33.88 (10.35)	CT article, 5 items about government CT, 7 items about real world specific events CT	Intentions to engage in everyday crime
170	Jolley and Jaspal (2020)	123	Study 1	UK	Europe	correlational, cross-sectional	244	Adults	N/A	34.35 (12.04)	9 items about HIV CT, 1 item about general CT	attitudes towards PrEP
171	Jolley, et al. (2021)	125	Study 2	Scotland	Europe	correlational, cross-sectional	178	School-age students	110 (61.80)	14.05(1.77)	Adolescent Conspiracy Beliefs Questionnaire (ACBQ)	Paranoid thinking, extraversion, trust,
172	Jovančević and Milićević, (2020)	126	Study 1	Serbia	Europe	correlational, cross-sectional	292	Adults	250 (85.61)	30.34 (9.89)	1 item about COVID-19 CT	Covid-19 preventive behavior, fear
173	Jovančević and Milićević, (2020)	126	Study 2	-	Latin America	correlational, cross-sectional	120	Adults	95 (79.16)	33.51 (11.23)	1 item about COVID-19 CT	Covid-19 preventive behavior, fear
174	Jutzi, et al., (2020)	127	Study 1	USA	North America	experimental	348	Adults	142 (40)	37.73 (10.81)	Conspiratorial claims about the virus in two scenarios such as “COVID-19 was developed as a biological weapon by the Chinese government. Due to a laboratory accident, it was spread among China’s own population”	Perceived COVID-19 threat salience
175	Kachurka, Krawczyk and Rachubik, (2021)	128	Wave 1	Poland	Europe	experimental	3117	Adults	0.52	43.72(15.9)	3 items about Covid-19 conspiracies	Vaccination attitudes
176	Kachurka, Krawczyk and Rachubik, (2021)	128	Wave 2	Poland	Europe	experimental	2814	Adults	0.52	45.83(16.5)	3 items about Covid-19 conspiracies	Vaccination attitudes
177	Karić and Mededović (2021)	129	Study 1	Serbia	Europe	correlational, cross-sectional	349	Adults	232 (66.5)	33.4 (9.9)	Conspiracy Mentality Questionnaire (CMQ), COVID-19 conspiracy beliefs scale	adherence to containment-related behavior, political trust
178	Karić and Mededović (2021)	129	Study 2	Serbia	Europe	correlational, cross-sectional	441	Adults	260 (59)	33.5 (10.7)	Conspiracy Mentality Questionnaire (CMQ), COVID-19 conspiracy beliefs scale,	adherence to containment-related behavior, political trust
179	Kay, (2021)	130	Study 1	USA	North America	correlational, cross-sectional	474	Adults	315 (66.46)	19.66 (2.32)	Belief in Conspiracy Theories Inventory (BCTI), Generic Conspiracist Beliefs Scale (GCBS), Conspiracy Mentality Questionnaire (CMQ)	Machiavellianism, Narcissism, Psychopathy, Sadism
180	Kim and Kim (2021)	131	Study 1	Korea	Asia	correlational, cross-sectional	1525	Adults	794 (52.1)	representative	7 items about specific CT	Authoritarianism, Support for government, Religiosity, Trust in gov. - info about COVID, Trust in doctors - info about COVID, Trust in SNS - info about COVID, Trust in people, Perceived risk, Anxiety, Negative emotions, Perceived control, Analytic thinking, Blame attribution
181	Kim, (2022)	132	Study 1	USA	North America	correlational, cross-sectional	5914	Adults	N/A	N/A	4 items about specific CT	Political participation
182	Kim, (2022)	132	Study 2	USA	North America	experimental	607	Adults	N/A	N/A	Questions about the readen text, Exposure to an electoral conspiracy theory	Political participation
183	Kim, (2022)	132	Study 3	USA	North America	experimental	737	Undergraduate students	N/A	N/A	Questions about the readen text, Exposure to an electoral conspiracy theory	Political participation
184	Klofstad, et al., (2019)	133	Study 1	USA	North America	correlational, cross-sectional	777	Adults	representative	representative	Zika virus CT measure, 4 items about conspiracy thinking	Concern about Zika, Partisanship, Importance of religion, Mistrust in government
185	Knobel, Zhao and White, (2021)	134	Study 1	Austria	Europe	correlational, cross-sectional	217	Undergraduate students	174 (80.4)	22.98	1 item about conspiracy ideation	Intention to receive COVID‐19 vaccination
186	Kohut, Srol, Cavojova (2022)	135	Study 1	Slovakia	Europe	correlational, cross-sectional	1020	Adults	534 (52.4)	44.14 (15.34)	14 items about COVID-19 CT	Life satisfaction, Positive and negative affect
187	Kosarkova, et al. (2021)	136	Study 1	Czech Republic	Europe	correlational, cross-sectional	495	Adults	230 (50.1)	51.46 (16.05)	6 items about religious COVID-19 CT	Religiosity, Spirituality
188	Kovic and Füchslin, (2018)	137	Study 1	Switzerland	Europe	experimental	244	Adults	195 (65)	34.8 (11.9)	2 questions: common and the conspiratorial explanation	probability of an event
189	Kovic and Füchslin, (2018)	137	Study 2	Switzerland	Europe	experimental	500	Adults	320 (64)	34.2 (12.1)	2 questions: common and the conspiratorial explanation	probability of an event
190	Kovic and Füchslin, (2018)	137	Study 3	Switzerland	Europe	experimental	504	Adults	307 (61)	33.4 (12.2)	2 questions: common and the conspiratorial explanation	probability of an event
191	Kovic and Füchslin, (2018)	137	Study 4	Switzerland	Europe	experimental	504	Adults	317 (63)	33.4 (12.0)	2 questions: common and the conspiratorial explanation	probability of an event
192	Kovic and Füchslin, (2018)	137	Study 5	Switzerland	Europe	experimental	502	Adults	321 (64)	34 (12.1)	2 questions: common and the conspiratorial explanation	probability of an event
193	Kowalski, et al. (2020)	138	Study 1	Poland	Europe	correlational, cross-sectional	507	Adults	253 (49.9)	44.07 (14.41)	14 items about COVID-19 CT	Adherence to epidemiological guidelines
194	Kowalski, et al. (2020)	138	Study 2	Poland	Europe	correlational, cross-sectional	840	Adults	607 (72.3)	29.94 (10.39)	12 items about COVID-19 CT	Adherence to epidemiological guidelines
195	Krüppel, et al. (2021)	139	Study 1	Germany	Europe	experimental	88	Adults	68 (77)	31.23 (9.32)	Generic Conspiracist Beliefs Scale (GCBS)	Semantic Misattribution, intergroup threat (IT), Right-wing authoritarianism
196	Krüppel, et al. (2021)	139	Study 2	Germany	Europe	experimental	243	Adults	164 (67.49)	34.36 (11.21)	Generic Conspiracist Beliefs Scale (GCBS)	Semantic Misattribution, intergroup threat (IT),Right-wing authoritarianism, approval of radical means against migrants
197	Kuhn, et al. (2021)	140	Study 1	Germany	Europe	correlational, cross-sectional	1684	Adults	846 (50.24)	44.05 (14.45)	30 items about COVID-19 CT, 18 items assessing endorsement of general coronavirus-related conspiracy beliefs	Bias against disconfirmatory evidence, Jumping-to-conclusions bias, Liberal acceptance bias, Paranoid ideation, Possibility of being mistaken, Momentary stress
198	Lamberty and Imhoff, (2018)	141	Study 1a	Germany	Europe	correlational, cross-sectional	392	Adults	237 (60)	35.53 (11.08)	Conspiracy Mentality Scale (CMS)	a preference for alternative/biomedical therapies
199	Lamberty and Imhoff, (2018)	141	Study 1b	USA	North America	correlational, cross-sectional	204	Adults	87(42.65)	36.66 (11.79)	Conspiracy Mentality Scale (CMS)	a preference for alternative/biomedical therapies
200	Lamberty and Imhoff, (2018)	141	Study 2	Germany	Europe	experimental	185	Adults	131 (70.8)	29.50 (8.94)	Conspiracy Mentality Scale (CMS)	a preference for alternative/biomedical therapies, power
201	Lamberty and Imhoff, (2018)	141	Study 3	Germany	Europe	experimental	239	Adults	183 (76.5)	27.76 (8.09)	Conspiracy Mentality Scale (CMS)	a preference for alternative/biomedical therapies, power
202	Lamberty, Hellmann and Oeberst, (2018)	142	Study 1	USA	North America	correlational, cross-sectional	173	Adults	102 (58.95)	31.80 (15.09)	Conspiracy Mentality Scale (CMS)	Voting behavior (Clinton vs. Trump voting), Hindsight perceptions of foreseeability of the election outcome, Hindsight perceptions of Inevitability of the election outcome
203	Landrum, and Olshansky, (2019)	143	Study 1	USA	North America	correlational, cross-sectional	513	Adults	287 (56)	48.98(14.97)	modified version of the Conspiracy Theory Questionnaire	Rejection of well-supported scientific theories (Climate change, Evolution), Political party affiliation (Republican, Democrat, Independent, Unaffiliated), Evaluating viral deception about science (about Cancer Cure, GMO, Zika, Vaccines)
204	Landrum, and Olshansky, (2019)	143	Study 2	USA	North America	correlational, cross-sectional	21	Adults	7 (33.33)	38.62(12.91)	modified version of the Conspiracy Theory Questionnaire	Rejection of well-supported scientific theories (Climate change, Evolution), Political party affiliation (Republican, Democrat, Independent, Unaffiliated), Evaluating viral deception about science (about Cancer Cure, GMO, Zika, Vaccines)
205	Landrum, Olshansky and Richards,(2021)	144	Study 1	USA	North America	experimental	402	Adults	229 (57)	N/A	Conspiracy Mentality Questionnaire (CMQ)	Cognitive response states (argument strength, counterarguing), Openness to researching flat earth views
206	Lantian, et al. (2018)	146	Study 1	France	Europe	experimental	142	Adults	102 (71.83)	27.31 (11.56)	Generic Conspiracist Beliefs Scale (GCBS)	anticipated negative evaluation of the self, anticipated fear of social exclusion
207	Lantian, et al. (2018)	146	Study 2	France	Europe	experimental	145	Adults	112 (77.24)	26.68 (9.73)	Generic Conspiracist Beliefs Scale (GCBS)	anticipated negative evaluation of the self, anticipated fear of social exclusion
208	Lantian, et al. (2021)	145	Study 1	France	Europe	correlational, cross-sectional	86	Undergraduate students	84 (97)	18.82 (2.70)	Generic Conspiracist Beliefs Scale (GCBS)	Subjective Critical thinking ability, critical thinking ability
209	Lantian, et al. (2021)	145	Study 2	France	Europe	correlational, cross-sectional	252	Undergraduate students	209 (83)	21.80 (9.18)	Generic Conspiracist Beliefs Scale (GCBS)	Subjective Critical thinking ability, critical thinking ability
210	Larsen, et. al. (2021)	147	Study 1	USA	North America	correlational, cross-sectional	240	Adults	150 (62.5)	19.88 (2.39)	16 items about COVID-19	Intolerance of Uncertainty, Schizotypy, Delusion proneness
211	Larsen, et. al. (2021)	147	Study 2	USA	North America	correlational, cross-sectional	242	Adults	158 (65.3)	19.26 (1.53)	16 items about COVID-19	Intolerance of Uncertainty, Schizotypy, Delusion proneness, Anxiety
212	Latkin et al. (2021)	148	Study 1	USA	North America	correlational, longitudinal	683	Adults	379(55.5)	39.1(11.5)	1 item about Covid-19 conspiracy	Handwashing, mask wearing, social distancing
213	Lazarević, et al. (2021)	149	Study 1	Serbia	Europe	correlational, cross-sectional	417	Adults	319 (76.7)	34.89 (12.87)	Conspiracy Mentality Questionnaire (CMQ)	Greater use of pseudoscientific practices, Adherence to recommended health behaviors
214	Leibovitz, et. al. (2021)	150	Study 1	Canada and USA	North America	correlational, cross-sectional	797	Adults	435 (54.6)	32.2 (11.5)	Generic Conspiracist Beliefs Scale (GCBS); Flexible inventory of conspiracy suspicions (FICS), 8 item Covid-19 beliefs	Physical and mental health risk, Quality of life, Generalized anxiety disorder , brief core schemas about the self and others, Importance of religion/ spirituality
215	Leibovitz, et. al. (2021)	150	Study 2	Canada and USA	North America	correlational, longitudinal	395	Adults	220 (55.7)	33.7(12.6)	Generic Conspiracist Beliefs Scale (GCBS); Flexible Inventory of Conspiracy Suspicions (FICS), 8 item Covid-19 beliefs	Physical and mental health risk, Quality of life, Generalized anxiety disorder , brief core schemas about the self and others, Importance of religion/ spirituality
216	Leone, et. al. (2018)	152	Study 1	Italy	Europe	correlational, cross-sectional	1245	Adults	660 (53)	35.54 (12.46)	Generic Conspiracist Beliefs Scale (GCBS), Conspiracy Mentality Scale (CMS), Conspiracy Mentality Questionnaire (CMQ), 14 specific conspiracy beliefs	Secure attachement, anxious attachement, avoidant attachement
217	Leone, et. al. (2018)	152	Study 2	Italy	Europe	correlational, cross-sectional	321	Adults	173 (54)	36.62 (13.39)	Generic Conspiracist Beliefs Scale (GCBS), Conspiracy Mentality Scale (CMS), Conspiracy Mentality Questionnaire (CMQ), 14 specific conspiracy beliefs	Depression, Anxiety, Secure attachement, anxious attachement, avoidant attachement
218	Leone, et. al. (2018)	152	Study 3	Italy	Europe	correlational, cross-sectional	1100	Adults	700 (64)	29.03 (13.67)	Generic Conspiracist Beliefs Scale (GCBS), Conspiracy Mentality Scale (CMS), Conspiracy Mentality Questionnaire (CMQ), 14 specific conspiracy beliefs	Morał absolutism, secure attachement, anxious attachment, avoidant attachment
219	Leone, Giacomantonio, and Lauriola (2019)	151	Study 1	Italy	Europe	correlational, cross-sectional	319, 514	Adults	179 (56), 270 (52)	35.42 (13.68), 36.30 (11)	13 specific conspiracy beliefs	Binding moral foundations, Individualising moral foundations, moral absolutism, belief in a dangerous world, belief in a competitive jungle world
220	Lindholt, et al. (2021)	153	Study 1	Denmark, France, Germany, Hungary, Sweden, Italy, UK, USA	Europe, North America	correlational, cross-sectional	18231	Adults	8386 (46)	35 (18)	One item about COVID-19 CT	acceptance of an approved COVID-19 vaccine
221	Lobato, et al. (2020)	154	Study 1	USA	North America	correlational, cross-sectional	296	Adults	117 (39.52)	36.26 (10.96)	Conspiracy Mentality Questionnaire (CMQ), 5 items about Covid-19 CT	Willingness to share different kinds of misinformation regarding the COVID-19 pandemic online.
222	Lyons, Merola and Reifler, (2019)	155	Study 1	USA	North America	experimental	1018	Adults	529 (52)	N/A	3 items about Zika, 1 item about predisposition to conspiracy belief	Vaccine and GMO concern, feelings toward the media and pharmaceutical companies, cognitive reflection, reliance on intuition, need for uniquess, locus of control
223	Maftei and Holman, (2021)	156	Study 1	Romania	Europe	correlational, cross-sectional	247	Adults	193 (78.4)	30.23 (12.21)	10-item COVID-19 CT belief scale	vaccination intention, threat perception
224	Maftei and Holman, (2022)	157	Study 1	Romania	Europe	correlational, cross-sectional	245	Adults	193 (78.4)	range 18-65	Generic Conspiracist Beliefs Scale (GCBS)	Perceived virus risk, compliance with protective measures
225	Maglić, Pavlović and Franc, (2021)	158	Study 1	17 countries	Europe, Asia, Africa, North America, Australia	correlational, cross-sectional	12490	Adults	6599 (51)	45.1 (17.1)	4 items about COVID-19 CT	Adherence to COVID-19 preventive behaviors (Physical contact, Physical hygiene), Policy support
226	Maijma and Nakamura, (2020)	159	Study 2	Japan	Asia	correlational, cross-sectional	178	Undergraduate students	114	19.6(1.02)	Generic Conspiracist Beliefs Scale (GCBS), Belief in Conspiracy Theories Inventory (BCTI)	Paranormal beliefs, Big Five personality traits, interpersonal trust, anomie
227	Mancosu, Landini and Vassallo, (2021)	160	Study 1	Italy	Europe	correlational, longitudinal	2843	Adults	representative	representative	6 items about generic CT	self-reported voting behaviour in the 2016 Italian constitutional referendum
228	Mao, Yang and Guo, (2020)	161	Study 1	China	Asia	correlational, cross-sectional	268	Adults	164 (61)	23.28 (2.45)	Conspiracy Mentality Scale (CMS)	Subcjective social class, perceived control, need for structure
229	Mao, Yang and Guo, (2020)	161	Study 2	China	Asia	experimental	180	Adults	106 (59)	22.84 (1.13)	Conspiracy Mentality Scale (CMS)	Subcjective social class, perceived control
230	March and Springer, (2019)	162	Study 1	Australia	Australia	correlational, cross-sectional	230	Adults	127 (55.3)	26.54 (7.48)	Generic Conspiracist Beliefs Scale (GCBS)	Machiavellianism, grandiose narcisism, vulnerable narcissm, primary psychopathy, secondary psychopathy, odd beliefs/magical thinking
231	Marchlewska, Cichocka and Kossowska, (2018)	163	Study 1	Poland	Europe	experimental	254	Adults	132 (52)	36.96 (14.21)	6 items about refugees conspiracies	Need for cognitive closure
232	Marchlewska, Cichocka and Kossowska, (2018)	163	Study 2	Poland	Europe	experimental	455	Adults	314 (69)	30.16 (12.84)	4 items about airplane crash conspiracies	Need for cognitive closure
233	Marchlewska, et al. (2019)	164	Study 1	Poland	Europe	correlational, cross-sectional	1019	Adults	529 (52)	46.72 (17.04)	3 items about gender conspiracy beliefs	Catholic collective narcissism, belief in God, social distance towards gay men and lesbians
234	Marchlewska, et al. (2019)	164	Study 2	Poland	Europe	correlational, cross-sectional	223	Adults	127 (57)	31.76 (11.28)	8 items about gender conspiracy beliefs	Catholic collective narcissism, religiosity, hostile intentions toward people who undermine Catholic values
235	Marchlewska, et. al. (2021)	165	Study 1	UK	Europe	correlational, cross-sectional	199	Adults	111 (56)	24.45 (9.30)	4 items about generic CT	Self-sufficient coping, social support, avoidance coping, religious coping, conservatism
236	Marchlewska, et. al (2021)	165	Study 2	UK	Europe	correlational, cross-sectional	411	Adults	307 (75)	35.7 (10.6)	Generic Conspiracist Beliefs Scale (GCBS)	Self-sufficient coping, social support, avoidance coping, religious coping, social conservatism, economic conservatism
237	Marchlewska, et. al (2021)	165	Study 3	UK	Europe	experimental	398	Adults	255 (64)	35.1 (11.84)	Generic Conspiracist Beliefs Scale (GCBS)	Social conservatism, economic conservatism, Avoidance coping, Self-sufficient coping
238	Mari et al. (2022)	166	Study 1	Argentina, Brazil, Chile, Spain,Italy, Poland, Estonia, Germany, New Zeland, UK, USA	Europe, North America, South America	correlational, cross-sectional	11,958	Adults	6254 (52.3)	43.76 (15.71)	3 items about general CBs	institutional trust, active social media use, cultural uncertainty avoidance
239	Marinthe, et al., (2020)	167	Study 1	France	Europe	correlational, cross-sectional	762	Adults	665 (87.2)	23.89 (9.96)	Conspiracy Mentality Questionnaire (CMQ)	Normative preventive behaviours, Non-normative preventive behaviours, Perceived risk related to covid-19 (Risk of contamination of French Population, Risk of Personal Contamination, Risk of death)
240	Marinthe, et al., (2020)	167	Study 2	France	Europe	correlational, cross-sectional	229	Adults	177 (77.2)	26.91 (12.46)	Conspiracy Mentality Questionnaire (CMQ)	Motivations to comply with preventive measures, Confinement compliance,Normative preventive behaviours, Non-normative preventive behaviours, Perceived risk related to covid-19 (Risk of contamination of French Population, Risk of Personal Contamination, Risk of death)
241	Markowitz et al. (2021)	168	Study 1	USA	North America	correlational, longitudinal	917	Adults	474 (51.69)	42.01(12.9)	3 items about Covid-19 conspiracies	Dehumanization
242	Marques, et al (2022)	170	Study 1	Australia, New Zeland	Australia and Oceania	correlational, cross-sectional	1015, 758	Adults	517 (51), 377 (50)	47.22 (18.06), 47.67 (17.94)	15 items (8 items about local conspiracies, 7 items about international conspiraces)	Trust in others, Anomie, Disillusionment in government, Analytic Thinking, Economic Political Ideology Social Political Ideology, Religion/Spirituality
243	Marques, et al. (2021)	169	Study 1	Australia	Australia	correlational, cross-sectional	1011	Adults	515 (50.94)	47.22 (18.06)	Generic Conspiracist Beliefs Scale (GCBS)	Anti-science attitudes (5G, Solar farms, Recycled water for drinking, Wind power, Nuclear power , Childhood vaccinations, Genetically modified animals for food; Genetically modified plants for food)
244	Marques, et al. (2021)	169	Study 2	New Zeland	Oceania	correlational, cross-sectional	754	Adults	377 (50)	47.67 (17.94)	Generic Conspiracist Beliefs Scale (GCBS)	Anti-science attitudes (5G, Solar farms, Recycled water for drinking, Wind power, Nuclear power , Childhood vaccinations, Genetically modified animals for food; Genetically modified plants for food)
245	Martinez-Berman, McCutcheon and Huynh, (2021)	171	Study 1	USA	North America	correlational, cross-sectional	320	Adults	128 (40)	36.28 (11.32)	1 item about COVID-19 CT	Vaccination Attitudes, Celebrity admiration
246	Mashuri, et al. (2022)	172	Study 1	Indonesia	Asia	correlational, cross-sectional	233	Undergraduate students	124 (53.21)	19.30 (1.53)	6 items about CB	National collective narcissism, Power or dominance, warmth, competence, prosocial motives (empathy), humanitarian aid resistance
247	Mashuri, et al. (2022)	172	Study 2	Indonesia	Asia	correlational, cross-sectional	345	Undergraduate students	276 (80)	19.39 (1.54)	6 items about CB	Intergroup conflict, Humanitarian aid resistance, Negative evaluations of humanitarian aid, Power or dominance, warmth, competence, prosocial motives (empathy)
248	Meuer and Imhoff, (2021)	173	Study 1	Germany	Europe	experimental	194	Adults	125 (64)	26.5 (5.81)	Conspiracy Mentality Scale (CMS)	Trust game investment, General trust, trust in authorities
249	Meuer and Imhoff, (2021)	173	Study 2	Germany	Europe	experimental	224	Adults	175 (78)	25.29 (7.46)	Conspiracy Mentality Scale (CMS)	Trust game investment, General trust, trust in authorities, anger intensity
250	Meuer and Imhoff, (2021)	173	Study 3	Germany	Europe	experimental	347	Adults	268 (77)	27.58 (8.58)	Conspiracy Mentality Scale (CMS)	Trust game investment, General trust, trust in authorities, victim sensivity, cognitive abilities, anger intensity
251	Meuer and Imhoff, (2021)	173	Study 4	Germany	Europe	experimental	340	Adults	270 (79)	28.47 (8.79)	Conspiracy Mentality Scale (CMS)	Trust game investment, General trust, trust in authorities, altruism, risk preference
252	Meuer, Oeberst and Imhoff, (2021)	174	Study 1	Germany	Europe	experimental	136	Adults	109 (80)	32.23 (9.37)	Conspiracy Mentality Scale (CMS), credibility of CT	Exploratory or threat-related information
253	Meuer, Oeberst and Imhoff, (2021)	174	Study 2	Germany	Europe	experimental	157	Adults	69 (44)	36.32 (11.01)	Conspiracy Mentality Scale (CMS), credibility of CT	Exploratory or threat-related information
254	Mikušková, (2021)	175	Study 1	Slovakia	Europe	correlational, cross-sectional	470	Adults	232 (49.4)	42.35 (13.12)	Slovak Conspiracy Belief Scale (SCBS), Conspiracy Mentality Questionnaire (CMQ)	Cognitive reflection, analytic cognitive style, rational thinking, rational engagement, rational ability, experiential thinking, experimental engagement, experimental ability, motivation for rational integration
255	Miller, (2020)	176	Study 1	USA	North America	correlational, cross-sectional	3019	Adults	1600 (53)	46 (representative)	11 items about COVID-19 CT, Conspiratorial thinking - 4-item scale	Uncertainty, Partisanship (Republican, Independent)
256	Milosevic Đorđevic, et al. (2021)	177	Study 1	Serbia	Europe	correrational, cross-sectional	1481	Adults	706 (47.70)	representative	Vaccine Conspiracy Beliefs Scale (VCBS)	Objective scientific vaccine-related knowledge, Subjective perception of vaccine-related knowledge, Trust in health institutions, Trust in science, Future vaccination behavior of the child
257	Milosevic Đorđevic, et al. (2021)	177	Study 2	Serbia	Europe	correrational, cross-sectional	1480	Adults	695 (47)	representative	Vaccine Conspiracy Beliefs Scale (VCBS)	Objective scientific vaccine-related knowledge, Subjective perception of vaccine-related knowledge, Trust in health institutions, Trust in science, Future vaccination of both the child and adult population
258	Milošević Đorđević, Žeželj and Đurić, (2021)	178	Study 1	Serbia	Europe	correlational, cross-sectional	1194	Adults	573 (48)	representative	International CTs Scale, Conspiracy Mentality Questionnaire (CMQ)	Corruption perception, distrust in institutions, feeling of security
259	Milošević Đorđević, Žeželj and Đurić, (2021)	178	Study 2	Serbia	Europe	correlational, cross-sectional	1258	Adults	591 (47)	representative	6 items about regional CT, Conspiracy Mentality Questionnaire (CMQ)	Corruption perception, distrust in institutions, feeling of security, social dominance orientation, political cynicism, Right-wing authoritarianism
260	Min, (2021)	179	Study 1	USA	North America	correlational, cross-sectional	3441	Adults	1961 (57)	44.42 (16.65)	3 items about specific CT	Political knowledge, Ideology (conservative), Ideological strength
261	Molz and Stiller, (2021)	180	Study 1	Germany	Europe	correlational, cross-sectional	437	Adults	190 (43.47)	33.20 (11.82)	Generic Conspiracist Beliefs Scale (GCBS)	Attitude Refugee, Political Efficacy, Internal/External Perceived Political Efficacy, Tolerance of Ambiguity, Frequency of Media Use
262	Mondak, (2020)	181	Study 1	USA	North America	correlational, cross-sectional	2500	Adults	representative	representative	6 items about rejection of conspiracy theories	Global grit Perseverance, Political grit Consistency, Political interest
263	Natoli and Marques, (2021)	182	Study 1	USA	North America	experimental	299	Adults	146 (48)	37.87 (11.36)	7-item Antidepressant conspiracy scale	Trust in health authorities, powerlessness, health-seeking intentions
264	Natoli and Marques, (2021)	182	Study 2	Australia	Australia	experimental	244	Adults	184 (75)	45.57 (15.04)	7-item Antidepressant conspiracy scale	Trust in health authorities, powerlessness, health-seeking intentions
265	Natoli and Marques, (2021)	182	Study 3	USA	North America	experimental	247	Adults	95 (38)	36.40 (11.32)	7-item Antidepressant conspiracy scale	Trust in health authorities, powerlessness, health-seeking intentions
266	Naveed, Malik and Mahmood, (2021)	183	Study 1	Pakistan	Asia	correlational, cross-sectional	374	Undergraduate students	226 (60.4)	18-49	8 items about COVID-19 CT	Covid-19 Fear, Health Protective Behavior
267	Nazli, et al., (2022)	184	Study 1	Turkey	Europe	correlational, cross-sectional	467	Adults	261 (55.9)	35.8 (9.1)	Conspiracy Mentality Scale (CMS), 5 items about vaccine CT	COVID‑19 vaccine hesitancy
268	Nera, et al. (2021)	186	Study 1	Belgium	Europe	correlational, cross-sectional	786	Adults	326 (41.5)	54.5 (15.8)	7 items about Upward and Downward Conspiracy Beliefs	political orientation, economic conservatism, social conservatism, Hostility Against Redistribution
269	Nera, et al. (2021)	186	Study 2	Belgium	Europe	correlational, cross-sectional	777	Adults	361 (46.5)	40,2 (14.6)	7 items about Upward and Downward Conspiracy Beliefs, Single Item Conspiracy Beliefs Scale	political orientation, economic conservatism, social conservatism, Hostility Against Redistribution, Leadership Breakdown
270	Nera, et al. (2021)	186	Study 3	Belgium	Europe	correlational, cross-sectional	805	Adults	285 (35.5)	50 (13.5)	10 items about Upward and Downward Conspiracy Beliefs, 5 items about Immigrants’ conspiracy beliefs, One item about Conspiracy Beliefs	political orientation, economic conservatism, social conservatism, Hostility Against Redistribution, Leadership Breakdown
271	Nera, Pantazi and Klein, (2018)	185	Study 1	Belgium	Europe	experimental	81	Adults	36 (44)	25.8 (6.7)	3 items about specific CT, Conspiracy Mentality Scale (CMS)	emotional empathy, cognitive empathy, merging, attentional focus, cognitive elaboration
272	Nera, Pantazi and Klein, (2018)	185	Study 2	UK	Europe	experimental	216	Adults	100 (46)	36.9 (11.97)	2 items aboutspecific CT, Conspiracy Mentality Questionnaire (CMQ)	attentional focus, plausibility, factuality, narrative consistency, Counterarguing, Psychological reactance
273	Nestik, Deyneka and Maksimenko, (2021)	187	Study 1	Russia	Europe	correlational, cross-sectional	668	Adults	552 (78.2)	30 (12.7)	Attitude towards the epidemiological threat quastionnaire	Belief in a just world, self-efficacy, moral foundations of ingroup/loyalty, and authority/ respect, institutional trust, social cynicism
274	Nestik, Deyneka and Maksimenko, (2021)	187	Study 2	Russia	Europe	correlational, longitudinal	986	Adults	425 (43.1)	36.63 (10.02)	Attitude towards the epidemiological threat quastionnaire	involvment in social media communications
275	Nyhan and Zeitzoff (2018)	188	Study 1	Egypt, Saudi Arabia	Africa	experimental	2015	Adults	N/A	N/A	6 items about conspiracy theories that circulate in the region	Feeling of (lack of) control, political knowledge
276	Ojikutu, et al. (2020)	189	Study 1	USA	North America	correlational, cross-sectional	522	Adults	522 (100%)	33.65 (8.7)	4 items about HIV CT	Uptake of pre-exposure prophylaxis (PrEP)
277	Olansky, et al. (2020)	190	Study 1	USA	North America	correlational, cross-sectional	836	Adults	0	18 and above	8 items about HIV/AIDS CB	PrEP Awarenes
278	Oleksy, et al. (2021a)	191	Study 1	Poland	Europe	correlational, cross-sectional	1130	Adults	569 (50.4)	44.53 (15.83)	Conspiracy Mentality Scale (CMS), 2 items about groups benefiting from COVID-19 CT, 3 items about COVID-19 CT,	Preventive behaviours
279	Oleksy, et al. (2021a)	191	Study 2	Poland	Europe	correlational, longitudinal	971	Adults	473 (48.71)	45.35 (15.42)	Conspiracy Mentality Scale (CMS), 2 items about groups benefiting from COVID-19 CT, 3 items about COVID-19 CT,	Preventive behaviours
280	Oleksy, et al. (2021a)	191	Study 3	Poland	Europe	correlational, longitudinal	818	Adults	387 (47.3)	46.27 (15.07)	Conspiracy Mentality Scale (CMS), 2 items about groups benefiting from COVID-19 CT, 3 items about COVID-19 CT,	Preventive behaviours
281	Oleksy, et al. (2021a)	191	Study 4	Poland	Europe	correlational, cross-sectional	688	Adults	315 (45.78)	47.30 (14.88)	Conspiracy Mentality Scale (CMS), 2 items about groups benefiting from COVID-19 CT, 3 items about COVID-19 CT,	Preventive behaviours
282	Oleksy, et. al (2021b)	192	Study 1	Poland	Europe	correlational, cross-sectional	1046	Adults	53.0	range 18-70, representative	3 items about general conspiracy theories on COVID-19, 2 items about Government-related conspiracies about COVID-19	lack of control, collective control, support for xenophobic policies,
283	Oleksy, et. al (2021b)	192	Study 2	Poland	Europe	correlational, cross-sectional	1680	Adults	1243 (74)	26.20 (6.95)	4 items about general conspiracy theories on COVID-19, 3 items about Government-related conspiracies about COVID-19	lack of control, collective control, pro-sociality, support for xenophobic policies, protective behavior
284	Onderco and Stoeckel (2020)	193	Study 1	Slovakia	Europe	correlational, cross-sectional	1156	Adults	representative	representative	One item about CT	geopolitical preferences (stand by West vs. stand by Russia)
285	Pantazi, Papaioannou and van Prooijen, (2021)	194	Study 1	UK	Europe	correlational, cross-sectional	300	Adults	177 (59)	35.63 (12.37)	Conspiracy Mentality Questionnaire (CMQ), 10 items Specific Conspiracy Beliefs	Representative Democracy, Direct Democracy, Stealth Democracy, Deliberative Democracy
286	Pantazi, Papaioannou and van Prooijen, (2021)	194	Study 2	Grecce	Europe	correlational, cross-sectional	270	Adults	95 (35.2)	27.3 (7.64)	Conspiracy Mentality Questionnaire (CMQ), 10 items Specific Conspiracy Beliefs	Representative Democracy, Direct Democracy, Stealth Democracy, Deliberative Democracy
287	Pantazi, Papaioannou and van Prooijen, (2021)	194	Study 3	USA	North America	experimental	298	Adults	133 (44.6)	32.39 (10.20)	Conspiracy Mentality Questionnaire (CMQ)	Representative Democracy, Direct Democracy, Stealth Democracy, Deliberative Democracy
288	Parent, et al. (2020)	195	Study 1	USA	North America	correlational, cross-sectional	458	Adults	0	31.68 (8.70)	2 items on skepticism about preexposure prophylaxis (PreEP)	Uptake of pre-exposure prophylaxis (PrEP)
289	Patev, et al. (2019)	196	Study 1	USA	North America	correlational, cross-sectional	373	Undergraduate students	265 (71)	18.84(1.92)	The HIV Conspiracy Theory Scale	HIV prevention self-efficacy
290	Patev, et al. (2019)	196	Study 2	USA	North America	correlational, cross-sectional	231	Undergraduate students	129 (56)	19.78(2.88)	The HIV Conspiracy Theory Scale	HIV prevention self-efficacy
291	Patev, et al. (2019)	196	Study 3	USA	North America	correlational, cross-sectional	345	Undergraduate students	217 (63)	18.94(1.90 )	The HIV Conspiracy Theory Scale	HIV prevention self-efficacy
292	Patev, et al. (2019)	196	Study 4	USA	North America	correlational, cross-sectional	369	Undergraduate students	236 (64)	19.99(2.85)	The HIV Conspiracy Theory Scale	HIV prevention self-efficacy
293	Pavela Banai, Banai and Mikloušić, (2021)	197	Study 1	Croatia	Europe	correlational, cross-sectional	1882	Adults	1268 (67.37)	36.57 (11.1)	9 items about COVID-19 CT	Compliance with the preventive measures, Trust in government medical officials, Pseudoscientific Information Beliefs
294	Pellegrini, et. al (2021)	198	Study 1	Italy	Europe	correlational, cross-sectional	618	Adults	287 (46.44)	27.84 (8.60)	14 items about Covid-19 conspiracies	Perceived morality rate, economic utilitarian attitude, guilt feeling, lockdown support, economic utilitarian attitude
295	Pennycook, et. al. (2020)	199	Study 1	Canada	North America	correlational, cross-sectional	375	Adults	158 (42)	35.8	Generic Conspiracist Beliefs Scale (GCBS)	Actively Open-minded Thinking, paranormal beliefs, traditional moral values, care/fairness moral values, pro-science beliefs, social conservatism
296	Pennycook, et. al. (2020)	199	Study 2	Canada	North America	correlational, cross-sectional	539	Adults	278 (51)	45.4	Generic Conspiracist Beliefs Scale (GCBS)	Cognitive reflection, Actively Open-minded Thinking, paranormal beliefs, traditional moral values, care/fairness moral values, pro-science beliefs, social conservatism
297	Petelinsek and Korajilija (2020)	200	Study 1	Croatia	Europe	correlational, cross-sectional	700	Adults	566 (80.9)	26.5 (7.41)	Propensity of Belief in Conspiracy Theories Questionnaire	Pharmacophobia
298	Petersen, et al., (2021)	201	Study 1	Denmark, USA	Europe, North America	experimental	6863	Adults	representative	representative	Conspiracy induction	Vaccine support
299	Petersen, et al., (2021)	201	Study 2	Denmark, USA	Europe, North America	experimental	6928	Adults	representative	representative	Conspiracy induction	Vaccine support
300	Petrović and Žeželj, (2021)	203	Study 1	Serbia	Europe	correlational, cross-sectional	240	Adults	166 (69.2)	26.63 (10.53)	Conspiracy Mentality Questionnaire (CMQ), Belief in specific CT, Four pairs of contradictory CTs to measure belief in contradictory Cts	Rational/intuitive thinking styles, Proneness to doublethink
301	Petrović and Žeželj, (2021)	203	Study 2	Serbia	Europe	correlational, cross-sectional	167	Undergraduate students	131 (78.4)	21.16 (2.32)	Conspiracy Mentality Questionnaire (CMQ), Belief in specific CT, Four pairs of contradictory CTs to measure belief in contradictory Cts	Need for cognition, Preference for consistency, Proneness to doublethink
302	Petrović, et al. (2019)	202	Study 1	Serbia	Europe	correlational, cross-sectional	307	Undergraduate students, Adults	195 (63.6)	39.49 (15.56)	Conspiracy Mentality Questionnaire (CMQ)	Ethos of Conflict, Readiness for Reconciliation
303	Petrović, et al. (2019)	202	Study 2	Serbia (Kosovo)	Europe	correlational, cross-sectional	271	Undergraduate students, Adults	167 (61.8)	39.36 (14.33)	Conspiracy Mentality Questionnaire (CMQ)	Ethos of Conflict, Readiness for Reconciliation
304	Piltch-Loeb, et al., (2019)	204	Study 1	USA	North America	correlational, cross-sectional	2464	Adults	representative	representative	5 items about conspiracy beliefs regarding Zika	Perceived risk, self-efficacy, trust in groverment
305	Piltch-Loeb, et al., (2019)	204	Study 2	USA	North America	correlational, cross-sectional	1187	Adults	representative	representative	5 items about conspiracy beliefs regarding Zika	Perceived risk, self-efficacy, trust in groverment
306	Pisl, et al. (2021a)	205	Study 1	Czech Republic	Europe	correlational, cross-sectional	866	Undergraduate students	621 (72)	23.58	Conspiracy Mentality Questionnaire (CMQ), belief in two COVID-19-related conspiracy theories	vaccination intention
307	Pisl, et al. (2021b)	206	Study 1	Czech Republic	Europe	correlational, cross-sectional	866	Undergraduate students	621 (72)	23.58	Conspiracy Mentality Questionnaire (CMQ), belief in two COVID-19-related conspiracy theories	cognitive reflection, digital health literacy, experience with disociation, bullshit receptivity
308	Pivetti, et al. (2021a)	207	Study 1	Finland	Europe	correlational, cross-sectional	529	Adults	426 (80.5)	29.79(10.10)	5 items for measuring conspiracy theory beliefs; 4 items for measuring COVID-19 conspiracy beliefs	Attitudes toward COVID-19 vaccinations, General attitudes toward vaccines, Political orientation, Moral purity, Support for governmental restrictions, Perception of informational contamination, Faith in science
309	Pivetti, et al. (2021b)	208	Study 1	Italy	Europe	correlational, cross-sectional	590	Adults	365 (61.9)	38.3(14.6)	5 items for measuring conspiracy theory beliefs; 4 items for measuring COVID-19 conspiracy beliefs	Attitudes toward vaccines, Attitudes toward COVID-Vaccine, Political orientation, Moral purity, Faith in science, Support for governmental restrictions, Perception of informational contamination
310	Plohl and Musil, (2021)	209	Study 1	Slovenia	Europe	correlational, cross-sectional	525	Adults	259 (49.3)	32.53(10.41)	Generic Conspiracist Beliefs Scale (GCBS)	Compliance with COVID-19 prevention guidelines, Trust in science, COVID-19 risk perception
311	Poon, et al. (2020)	210	Study 1	USA	North America	correlational, cross-sectional	211	Adults	149 (70.6)	27.02 (13.12)	14 items about conspiracy theories related to political events	Ostracism, vulnerability
312	Poon, et al. (2020)	210	Study 2	USA	North America	experimental	122	Adults	87 (71.3)	34.27 (12.26)	14 items about conspiracy theories related to political events	Ostracism, vulnerability
313	Poon, et al. (2020)	210	Study 3	USA	North America	experimental	132	Adults	87 (65.9)	36.05 (12.17)	6 items about conspiracy theories related to political events	Ostracism, vulnerability
314	Poon, et al. (2020)	210	Study 4	China (Hong Kong)	Asia	experimental	178	Undergraduate students	146 (82)	20.78 (1.7)	10 items about specific CT	Ostracism
315	Prichard and Christman, (2020)	211	Study 1	USA	North America	correlational, cross-sectional	200	Adults	91 (45.50)	41.58	Generic Conspiracist Beliefs Scale (GCBS)	Concern about COVID-19, Blame on China for COVID-19
316	Pummerer, et al. (2022)	212	Study 1	Denmark	Europe	correlational, cross-sectional	425	Adults	216 (50.8)	52.53	5 items about Covid-19 CT	Institutional Trust, Support of Governmental Regulations, Adoption of Physical Distancing, Social engagement
317	Pummerer, et al. (2022)	212	Study 2	German	Europe	experimental	242	Adults	167 (69.8)	23.98	5 items about Covid-19 CT, Conspiracy Mentality Scale (CMS)	Institutional Trust, Support of Governmental Regulations, Adoption of Physical Distancing, Adoption of Hygiene Measures
318	Pummerer, et al. (2022)	212	Study 3	German	Europe	correlational, longitudinal	546	Undergraduate students	380 (69.6)	24.18	5 items about Covid-19 CT, Conspiracy Mentality Scale (CMS)	Institutional trust, Support of Governmental Regulations, Adoption of Physical Distancing, Adoption of hygiene measures, Social engagement, Adoption of complementary medicine
319	Pytlik, Soll and Mehl (2020)	213	Study 1	Germany	Europe	correlational, cross-sectional	488	Adults	295 (60)	28.11 (7.79)	20 items about specific CT	Faith in intuition, Need for Cognition, jumping to conclusions
320	Radnitz, (2021)	214	Study 1	Georgia, Kazakhstan	Europe/Asia	experimental	2000	Adults	representative	representative	4 scenarios about crushing airliners, Generic Conspiracist Beliefs Scale (GCBS)	Motivated reasoning, Official claims
321	Resnicow, et al. (2021)	215	Study 1	USA	North America	correlational, cross-sectional	1074	Adults	representative	representative	3 items about COVID-19 CT	COVID-19 Protective Behaviors, COVID-19 knowledge, Trips leaving home per week
322	Rezende, et al. (2019)	216	Study 1	Brasil	South America	correlational, cross-sectional	205	Undergraduate students	115 (56.5)	21.7 (5.14)	Generic Conspiracist Beliefs Scale (GCBS)	Values
323	Rezende, et al. (2021)	217	Study 1	Brasil	South America	correlational, cross-sectional	205	Undergraduate students	115 (56.5)	21.7 (5.14)	Generic Conspiracist Beliefs Scale (GCBS)	FFM personality traits
324	Rieger, (2020)	218	Study 1	Germany	Europe	correlational, cross-sectional	182	Undergraduate students	120 (66)	M=23	3 items about COVID-19 CT	Attitudes toward social distancing, Worries on the corona crisis.
325	Rizeq, Flora and Toplak, (2021)	219	Study 1	Canada	North America	correlational, cross-sectional	321	Undergraduate students	263	19.36(2.09)	12 items from Generic Conspiracist Beliefs Scale (GCBS)	Paranormal beliefs, anti-science attitudes, open-minded thinking, cognitive reflection, ontological confusion, verbal and nonverbal reasoning
326	Romer and Jamieson, (2020)	220	Study 1	USA	North America	correlational, longitudinal	1050	Adults	571 (54.4)	representative	3 items about COVID-19 CT	Perceived threat of the pandemic to the country, Perceived threat of the pandemic to the individual, Taking of preventive actions, Perceived safety of vaccination, Intention to be vaccinated against COVID-19,
327	Romer and Jamieson, (2020)	220	Study 2	USA	North America	correlational, longitudinal	840	Adults	465 (55.4)	representative	3 items about COVID-19 CT	Perceived threat of the pandemic to the country, Perceived threat of the pandemic to the individual, Taking of preventive actions, Perceived safety of vaccination, Intention to be vaccinated against COVID-19,
328	Rottweiler and Gill, (2020)	221	Study 1	Germany	Europe	correlational, cross-sectional	1502	Adults	740 (49.3)	55.00 (16.93)	Conspiracy Mentality Questionnaire (CMQ)	Violent extremist intentions
329	Rozbroj, Lyons and Lucke, (2019)	222	Study 1	Australia	Australia	correlational, cross-sectional	4370	Adults	3450 (80)	N/A	Conspiracy Mentality Questionnaire (CMQ)	Vaccine attitude
330	Ruiz and Bell, (2021)	223	Study 1	USA	North America	correlational, cross-sectional	804	Adults	431(53.6%)	representative	Vaccine Conspiracy Beliefs Scale (VCBS)	Intention to vaccinate their child against COVID-19
331	Sallam, et al. (2021a)	224	Study 1	Jordan	Asia	correlational, cross-sectional	3414	Adults	2297 (67.3)	31	Vaccine Conspiracy Beliefs Scale (VCBS), 8 items about COVID-19 CT	Vaccine acceptance
332	Sallam, et al. (2021b)	225	Study 1	Jordan	Asia	correlational, cross-sectional	1106	Undergraduate students	801 (72.5)	18 years or over	Vaccine Conspiracy Beliefs Scale (VCBS)	Intention to get COVID-19 vaccines
333	Sallam, et. al (2020)	226	Study 1	Jordan	Asia	correlational, cross-sectional	1540	Adults	1145 (74.4)	M=22.0	1 item about COVID-19 CT	knowledge about Covid-19, anxiety
334	Sanchez and Dunning, (2021)	227	Study 1a	USA	North America	correlational, cross-sectional	289	Adults	133 (46)	N/A	8 items about CT	Jumping to conclusion
335	Sanchez and Dunning, (2021)	227	Study 1b	USA	North America	correlational, cross-sectional	298	Adults	122 (41)	N/A	8 items about CT	Jumping to conclusion
336	Schlipphak, Bollwerk and Back, (2021)	228	Study 1	Poland	Europe	correlational, cross-sectional	1451	Adults	773 (53.3)	40.8 (12.7)	Conspiracy Mentality Questionnaire (CMQ)	Country context (Socialization, Communication)
337	Schlipphak, Bollwerk and Back, (2021)	228	Study 2	Germany	Europe	correlational, cross-sectional	1358	Adults	715 (52.7)	46.9 (13.4)	3 items about specific conspiracy theory	Country context (Socialization, Communication)
338	Schlipphak, Bollwerk and Back, (2021)	228	Study 3	Jordan	Asia	correlational, cross-sectional	1304	Adults	649 (49.8)	40.3 (14.9)	Conspiracy Mentality Questionnaire (CMQ)	Country context (Socialization, Communication)
339	Schnell, Spitzenstätter and Krampe, (2021)	229	Study 1	Germany, Austria	Europe	correlational, longitudinal	1568	Adults	66	42(17)	Conspiracy Mentality Questionnaire (CMQ)	Adherence to, agreement with and opposition to COVID-19 public health guidelines.
340	Schnepf, et al. (2021)	230	Study 1	USA	North America	experimental	605	Adults	281 (46)	41.27 (13.62)	Conspiracy Mentality Questionnaire (CMQ)	Trust in science, Trust in message, social exclusion ,Adherence to Behavioral measures
341	Scrima, et al. (2022)	231	Study 1	France	Europe	correlational, cross-sectional	223	Adults	155 (69.5)	30.26(13.24)	Generic Conspiracist Beliefs Scale (GCBS)	Existential anxiety, Fear of COVID-19, Intention to get vaccinated
342	Siddiqui, (2020)	232	Study 1	Pakistan	Asia	experimental	800	Adults	386 (48.25)	33.67	4 items about CT related to Pakistan’s recent history	party identification, political knowledge
343	Siem, Kretzmeyer and Sturmer,(2021)	233	Study 1	Germany	Europe	correlational, cross-sectional	528	Adults	358 (68)	31.40 (12.53)	Conspiracist Beliefs Scale (CBS), Conspiracy Mentality Scale (CMS)	Narcissism, self-esteem
344	Siem, Kretzmeyer and Sturmer,(2021)	233	Study 2	Germany	Europe	correlational, cross-sectional	651	Adults	393 (60)	41.19 (14.34)	Conspiracist Beliefs Scale (CBS), Conspiracy Mentality Scale (CMS)	Narcissm, self-esteem, anomie, dominance orientation, right-wing authoritarianism, analytic thinking
345	Simione, et al. (2021)	234	Study 1	Italy	Europe	correlational, cross-sectional	350	Adults	292 (81)	40.77(10.74)	4 items about beliefs in COVID-19 CT	Vaccine Propensity, Stress, Anxiety, Death anxiety, Psychological distress, Psychoticism, Paranoid ideation, Anger, Somatization
346	Soveri, et al. (2021)	235	Study 1	Finland	Europe	correlational, cross-sectional	1325	Adults	1055 (79.61)	41.71(13.11)	4 items about beliefs in COVID-19 CT	Non-pharmaceutical interventions compliance, Non-pharmaceutical interventions emotional response, People’s willingness to take a COVID-19 vaccine.
347	Sowa, et al., (2021)	236	Study 1	Poland	Europe	correlational, cross-sectional	885	Adults	464 (52.4)	47.43(16.02)	6 items about beliefs in COVID-19 CT	COVID-19 Vaccine Hesitancy,
348	Spasovski, Kenig (2020)	237	Study 1	Macedonia	Europe	correlational, cross-sectional	510	Undergraduate students	357 (70)	21.12 (1.58)	1-item dychotomic measure of COVID-19 conspiracy	Psychological well-being during self-isolation (Overall well-beling, Positive Emotion, Engagement, Relationships, Meaning, Accomplishment, Happiness)
349	Šrol, Ballová Mikušková and Čavojová, (2021)	238	Study 1	Slovakia	Europe	correlational, cross-sectional	783	Adults	417 (53.3)	42 (16,84)	10 items about COVID-19 CT	COVID-19 anxiety, COVID-19 lack of control, COVID-19 risk perception, Trust in institutions
350	Stahl, van Prooijen (2018)	239	Study 1	USA	North America	correlational, cross-sectional	343	Adults	213 (62)	35.41 (12.01)	9 items about specific conspiracies CT, Conspiracy Mentality Scale (CMS)	Rationality as personally important, analytic cognitive style, moralization of epistemic rationality
351	Stahl, van Prooijen (2018)	239	Study 2	USA	North America	correlational, cross-sectional	322	Adults	151 (47)	34.95 (10.86)	9 items about CT	Rationality as personally important, analytic cognitive style, moralization of epistemic rationality, cognitive ability
352	Stecula and Pickup, (2021)	240	Study 1	USA	North America	correlational, cross-sectional	1009	Adults	representative	representative	2 items about COVID-19 CT	partisanship, ideology, distrust of experts
353	Stoica and Umbreș, (2021)	241	Study 1	Romania	Europe	correlational, cross-sectional	500	Adults	255 (51)	36.01 (13,66)	4 items about COVID-19 CT	Self-assessed social position, Far-left, far-right, Open-mindedness, Social belonging, Collective narcissism, Analytical thinking
354	Stojanov and Douglas, (2022)	242	Study 1	UK	Europe	correlational, cross-sectional	298	Adults	199 (66.78)	34.42	Generic Conspiracist Beliefs Scale (GCBS), Conspiracy Mentality Questionnaire (CMQ), Single-Item Conspiracy Belief Scale (SICBS)	Trust in institutions, Trust in media, Support for democratic principles, Political ideology
355	Stojanov and Douglas, (2022)	242	Study 2	Macedonia	Europe	correlational, cross-sectional	312	Adults	227 (72.76)	29.13	Generic Conspiracist Beliefs Scale (GCBS), Conspiracy Mentality Questionnaire (CMQ), Single-Item Conspiracy Belief Scale (SICBS)	Trust in institutions, Trust in media, Support for democratic principles, Political ideology
356	Stojanov and Halberstadt (2019)	243	Study 3a	USA	North America	correlational, cross-sectional	308	Adults	189 (61.36)	36.3(11.52)	Conspiracy Mentality Scale (CMS), Belief in Conspiracy Theories Inventory (BCTI)	Personality traits, trust, paranormal beliefs, death anxiery, paranoid ideation, analytic thinking, skepticism, emotional intelligence
357	Stojanov et al. (2019)	244	Study 2	Serbia	Europe	correlational, cross-sectional	180	Undergraduate students	127 (70.8)	M=21	Conspiracy Thinking Inventory (CTI), Specific Conspiracist Beliefs Scale	Paranoia, magical thinking, right-wing authoritarianism, social dominance orientation, religiousness,
358	Stojanov, et al., (2021)	245	Study 1	Macedonia and New Zealand	Europe, Australia	correlational, cross-sectional	122;131	Undergraduate students	107 (87.70); 110 (83.96)	20.31(1.51); 19.82(2.70)	8 items about COVID-19 CT, Belief in Conspiracy Theories Inventory (BCTI), Conspiracy Mentality Scale (a sub-scale)	COVID-19 perceived control, General control (state), General control (trait), Affectedness, Government competence, Arousal, Positivity
359	Šurina, et al. (2021)	246	Study 1	Latvia	Europe	correlational, cross-sectional	2606	Adults	1568 (60.2)	46.42(13.86)	2 items about COVID-19 CT	COVID-19 preventive behavior, COVID-19 threat appraisal, trust in COVID-19 information sources
360	Swami and Barron, (2021)	247	Study 1	UK	Europe	correlational, cross-sectional	520	Adults	264 (50.77)	45.85(15.26)	18 items about COVID-19 CT	COVID-19 preventive behavior, COVID-19 threat appraisal, trust in COVID-19 information sources
361	Swami, et al. (2018)	248	Study 1	UK	Europe	correlational, cross-sectional	303	Adults	178 (58.7)	34.73 (12.60)	13 items about Islamophobic conspiracist beliefs, Generic Conspiracist Beliefs Scale (GCBS)	Brexit referendum voting intentions, Islamophobia
362	Teličák and Halama, (2021)	249	Study 1	Slovakia	Europe	correlational, cross-sectional	829	Adults	481 (58)	29.98(11.28)	The Scale of Epistemologically Unfounded Beliefs-dimension of conspiracy beliefs	spirituality, reliosity and maladaptive personality traits (antagonism, psychoticism, disinhibition, negative affectivity, detachment)
363	Teovanović, et al. (2021)	250	Study 1	Serbia	Europe	correlational, cross-sectional	407	Adults	313 (76.9)	34.88(12.81)	13-items about COVID-19 CT	Adherence to COVID-19 guideline, Intention to receive a COVID-19 vaccine, Pseudoscientific practices
364	Tonkovic, et al. (2021)	251	Study 1	Croatia	Europe	correlational, cross-sectional	1060	Adults	563 (53.1)	44.01 (15.76)	10 items about Belief in COVID-19 conspiracy theories	The importance of religion, Political self–identification, social dominance orientation, Authoritarianism, Political powerlessness, Trust in science and scientists, Perceived risk for self, Perceived risk for family members, Concern of being infected, Expected influence of pandemic on economic standard
365	van der Linden, et al.(2021)	252	Study 1	USA	North America	correlational, cross-sectional	1000	Adults	530 (53)	range 18-91, representative	Conspiracy Mentality Scale (CMS), 1 item about Belief in a Global-Warming Conspiracy	Distrust of officialdom, Political Ideology (conservatism)
366	van der Linden, et al.(2021)	252	Study 2	USA	North America	correlational, cross-sectional	430	Adults	235 (55)	range 18-65+	Conspiracy Mentality Scale (CMS), Global-Warming Conspiracy Scale (GWC)	Distrust of officialdom, Paranoid ideation, Political Ideology (conservatism)
367	van der Linden, et al.(2021)	252	Study 3	USA	North America	correlational, cross-sectional	1500	Adults	765 (51)	range 18-65+, representative	3 items about CT, 2 items about Belief in climate change conspiracies	Distrust of officialdom, Paranoid ideation, Political Ideology (conservatism)
368	van der Linden, et al.(2021)	252	Study 4	USA	North America	correlational, cross-sectional	2119	Adults	466 (22)	range 18-65+	3 items about CT, 2 items about Belief in climate change conspiracies	Distrust of officialdom, Paranoid ideation, Political Ideology (conservatism)
369	van der Wal, et al., (2018)	253	Study 1	USA	North America	correlational, cross-sectional	195	Adults	101(51.80)	36.32(11.38)	8 items from Belief in real-world conspiracy theories scale	Causal interpretation of spurious correlations (a causal relation, random coincidence, a third cause, ease)
370	van der Wal, et al., (2018)	253	Study 2	USA	North America	correlational, cross-sectional	216	Adults	91(42.13)	38.58(12.05)	5 items from Belief in real-world conspiracy theories scale	Causal interpretation of spurious correlations (a causal relation, random coincidence, a third cause, ease), Visual pattern perception, Magical ideation, Rationalistic thinking, Experiential thinking, Political orientation, Religiosity
371	van der Wal, et al., (2018)	253	Study 3	USA	North America	correlational, cross-sectional	214	Adults	108(50.47)	37.08(10.85)	Participants’ agreement with presented conspiracy explanations	Perceived causal connection between events, Perceived co-occurrence of events
372	van der Wal, et al., (2018)	253	Study 4	USA	North America	experimental	211	Adults	91(42.13)	35.94(11.61)	Participants’ agreement with presented conspiracy explanations	Perceived causal connection between events, Perceived co-occurrence of events
373	van Prooijen and Song (2021)	257	Study 1	USA	North America	correlational, cross-sectional	254	Adults	99 (39)	39.87	Conspiracy Mentality Scale (CMS), 7 items about intergroup conspiracy theories	Power distance, vertical collectivism, collective narcissism, perceived outgroup threat
374	van Prooijen and Song (2021)	257	Study 2	China	Asia	correlational, cross-sectional	228	Adults	113 (49)	33.96	Conspiracy Mentality Scale (CMS), 7 items about intergroup conspiracy theories	Power distance, vertical collectivism, collective narcissism, perceived outgroup threat
375	van Prooijen and Song (2021)	257	Study 3	USA	North America	correlational, cross-sectional	298	Adults	120 (40)	37.34	Conspiracy Mentality Scale (CMS), 7 items about intergroup conspiracy theories	Power distance, vertical collectivism, collective narcissism, perceived outgroup threat
376	van Prooijen and Song (2021)	257	Study 4	China	Asia	correlational, cross-sectional	312	Adults	160 (51)	32.68	Conspiracy Mentality Scale (CMS), 7 items about intergroup conspiracy theories	Power distance, vertical collectivism, collective narcissism, perceived outgroup threat
377	Van Prooijen, Douglas and Inocencio, (2018)	254	Study 1	USA	North America	correlational, cross-sectional	264	Adults	175 (66)	36.61 (12.07)	9 items about existing CTs, 9 items about fictitious CTs	Illusory pattern perception, supernatural beliefs
378	Van Prooijen, Douglas and Inocencio, (2018)	254	Study 2	USA	North America	experimental	223	Adults	103 (46)	36.01 (11.88)	9 items about existing CTs, 9 items about fictitious CTs	Illusory pattern perception, supernatural beliefs, mood
379	Van Prooijen, Douglas and Inocencio, (2018)	254	Study 3	USA	North America	experimental	214	Adults	118 (55)	35.00 (11.43)	9 items about existing CTs, 9 items about fictitious CTs	Pattern perception, Supernatural beliefs, Perceived beauty, Perceived familiarity, Mood
380	Van Prooijen, Douglas and Inocencio, (2018)	254	Study 4	USA	North America	experimental	401	Adults	228 (57)	35.98 (12.28)	agreement with a conspiracy, 1 item	Pattern perception, mood
381	Van Prooijen, Douglas and Inocencio, (2018)	254	Study 5	USA	North America	experimental	228	Adults	119 (52)	35.91 (11.80)	manipulation check scale, 4 items, 5 items about existing CTs, 9 items about fictitious CTs	Pattern perception for world events, mood, supernatural beliefs
382	van Prooijen, et al. (2021a)	255	Study 1	Netherlands	Europe	correlational, cross-sectional	9033	Adults	4559 (50.47)	49.10(17.43)	Conspiracy Mentality Questionnaire (CMQ), 9 items for measuring COVID-19 conspiracy beliefs	Trust in institutions. Self-perceived infections. Health beliefs (perceived danger, participants’ support for interventions not endorsed by health scientists, and participants’ support for interventions endorsed by health scientists), Health behaviors.(physical distancing, personal hygiene, and vaccination intentions)
383	Van Prooijen, et al. (2021b)	259	Study 1	Denmark	Europe	correlational, cross-sectional	5745	Adults	1675 (29)	M=58.74	4 items about COVID-19 CT, Conspiracy Mentality Scale (CMS)	Likelihood of getting tested for corona, Likelihood of thetest coming out positive, Likelihoods of receiving a fine for violating the corona regulations, Likehood of receiving more visitors in one’s home, and visiting a party or bar/restaurant that is more crowded than allowed, Wearing facemasks, Economic outcomes (job loss, reduced income), Social rejection, Overall well-being
384	Van Prooijen, et al. (2022)	256	Study 1	UK	Europe	experimental	300	Adults	214 (71)	35.40 (12.73)	3 items about believe in a specific CT	Entertainment appraisals, Emotional valence, Emotional intensity
385	Van Prooijen, et al. (2022)	256	Study 2	USA	North America	experimental	301	Adults	155 (51)	37.55 (13.97)	3 items about believe in a specific CT	Entertainment appraisals, Emotional valence, Emotional intensity
386	Van Prooijen, et al. (2022)	256	Study 3	USA	North America	experimental	500	Adults	234 (47)	34.22 (11.42)	7 items about believe in a specific CT	Entertainment appraisals, Emotional intensity, sensation seeking
387	Van Prooijen, et al. (2022)	256	Study 4	USA	North America	correlational, cross-sectional	296	Adults	139 (47)	34.01 (9.26)	Conspiracy Mentality Scale (CMS), 9 items about organizational conspiracy beliefs	Sensation seeking
388	Van Prooijen, et al. (2022)	256	Study 5	USA	North America	correlational, cross-sectional	410	Adults	169 (41)	38.00 (11.12)	Conspiracy Mentality Scale (CMS), 9 items about organizational conspiracy beliefs	Sensation seeking, political ideology
389	van Prooijen, Staman and Krouwel, (2018)	258	Study 1	Netherlands	Europe	correlational, cross-sectional	355	Adults	168 (47.3)	27.33 (9.41)	index of Muslim conspiracy theories, index of Jewish conspiracy theories, 4 item abut economic conspiracy theories, 5 items about CT	ethnicity, Muslim identity, belongingness within the Netherlands, group‐based deprivation
390	Vezzoni, et al. (2022)	260	Study 1	Italy	Europe	correlational, cross-sectional	12573	Adults	6225 (49.51)	49.68 (17.56)	1 item about SARS-CoV-2 outbreak	Hiding number of cases, Trust in parliament, Risk of being infected compared to population
391	Vitriol and Marsh, (2018)	261	Study 1	USA	North America	experimental	404	Adults	266 (66)	37.94 (13.05)	modified version of Belief in Conspiracy Theories Inventory (BCTI, 17 items), Perceived Electorial Illegitimacy (8 items)	Ideology, Party ID, Political efficacy, Political trust, Interpersonal trust, Political cynicism, Vote choice, Political knowledge, Political IOED (Illusion of explanatory depth)
392	Wabnegger, Gremsl and Schienle, (2021)	262	Study 1	Austria	Europe	correlational, cross-sectional	500	Adults	327 (65.4)	25.86(9.98)	Generic Conspiracist Beliefs Scale (GCBS)	Susceptibility to conjunction errors (in coronavirus conspiracy and miraculous healings domains)
393	Walter and Drochon, (2022)	263	Study 1	France, Sweden, Germany, GB, Italy, Portugal, Poland, Hungary, USA	Europe, North America	correlational, cross-sectional	11523	Adults	representative	representative	9 items about specific CTs	Ideological position, ideological extremity, magical thinking, economic insecurity, representation with political system, trust in public figures, political system rejection, news' sources
394	Wang and Kim, (2021)	264	Study 1	Korea	Asia	correlational, cross-sectional	1525	Adults	794 (52.1)	range 18-65+, representative	7-items scale for measuring beliefs in conspiracy theories structured to include politicians, governments, countries, and pharmaceutical companies,	COVID-19-related preventive actions, Vaccination intentions
395	Wang, et al. (2021)	265	Study 1	China	Asia	correlational, cross-sectional	1200	Adults	563 (46.92)	31.25 (8.48)	2 items about Risk-Rejection Conspiracy Belief, 3 item about Risk-Acceptance Conspiracy Belief	National identification, National collective narcissism, Responsibility attributions (Responsibility of China, Responsibility of U.S)
396	Wagner-Egger et al. (2018)	266	Study 1	Switzerland	Europe	correlational, cross-sectional	157	Undergraduates	118	20.6 (2.7)	Generic Conspiracist Beliefs Scale (GCBS); 4 scenarios describing specific CTs+ 4 questions to rate acceptance; 2 scenarios describing fictious CTs+3 questions per scenario	Teleological thinking, Promiscuous teleology, Analytical thinking, Esoteric beliefs, Randomness perception
397	Wagner-Egger et al. (2018)	266	Study 2	France	Europe	correlational, cross-sectional	1252	Adults	670	44.5 (representative)	10 items about classical CTs	Creationism, Esoteric beliefs, Political position, Religious affiliation
398	Wagner-Egger et al. (2018)	266	Study 3	France, Switzerland	Europe	correlational, cross-sectional	733	Adults	413	25.1(10.4); 27.6(11.2)	Conspiracy Mentality Questionnaire (CMQ)	Teleological thinking, Creationism, Randomness perception, Magical thinking, Esoterism, Analytical thinking, Rejection of science
399	Whitson, et al. (2019)	267	Study 1	USA	North America	experimental	278	Adults	130 (47)	35.59 (10.69)	4 items about bankruptcy CBs about short text; 10 items about political CBs	Prevention focus, Promotion focus
400	Whitson, et al. (2019)	267	Study 2	USA	North America	correlational, cross-sectional	202	Adults	27 (13)	21.63 (3.23)	7 items about military CBs	Promotion focus, prevention focus, sense of personal control, social desirability
401	Whitson, et al. (2019)	267	Study 3	USA	North America	experimental	215	Adults	110 (51)	22.93 (5.41)	10 items about political CBs	Promotion focus, prevention focus, sense of personal control
402	Winter, et al. (2022)	268	Study 1	Germany	Europe	correlational, cross-sectional	168	Undergraduate students	123 (73.21)	22.47 (3.06)	Conspiracy Mentality Scale (CMS)	Vaccination intentions
403	Winter, et al. (2022)	268	Study 2	Germany	Europe	correlational, cross-sectional	145	Undergraduate students	104 (71.72)	23.92 (3.30)	Conspiracy Mentality Scale (CMS)	Vaccination intentions
404	Winter, et al. (2022)	268	Study 3	Germany	Europe	correlational, cross-sectional	378	Undergraduate students	256 (67.72)	23.46 (3.16)	Conspiracy Mentality Scale (CMS)	Vaccination intentions
405	Winter, et al. (2022)	268	Study 4	Germany	Europe	correlational, cross-sectional	197	Adults	94 (47.71)	32.33(10.70)	Conspiracy Mentality Scale (CMS)	Vaccination intentions
406	Winter, et al. (2022)	268	Study 5	Germany	Europe	correlational, cross-sectional	392	Undergraduate students	274 (69.90)	23.35 (3.72)	Conspiracy Mentality Scale (CMS)	Vaccination intentions
407	Wirawan, et al. (2021)	269	Study 1	Indonesia	Asia	correlational, cross-sectional	779	Adults	476 (61.10)	24	12 items based on Miller (2020)	COVID-19 vaccine acceptance.
408	Wood and Gray, (2019)	270	Study 1	USA	North America	correlational, cross-sectional	294	Adults	117 (39.79)	33.83 (11.01)	7 items about Pro-establishment conspiracy belief, 7 items about Anti-establishment conspiracy belief	Right-wing authoritarianism, social dominance orientation,
409	Wood and Gray, (2019)	270	Study 2	USA	North America	correlational, cross-sectional	200	Adults	71 (35.5)	33.37 (9.58)	7 items about Pro-establishment CT agreement, 7 items about Anti-establishment CT agreement	Attitudes toward perpetrator groups of CTs, Right-wing authoritarianism, Openness to experience
410	Woolf, et al. (2021)	271	Study 1	UK	Europe	correlational, longitudinal	11584	Adults	8787 (75.9)	45	COVID-19 conspiracy beliefs scale	SARS-CoV-2 vaccine hesitancy
411	Yang, Luo and Jia, (2021)	272	Study 1	China	Asia	correlational, cross-sectional	1890	Adults	926 (49)	range 18-59	6 items about COVID-19 CT, 5 items about Vaccine-Related CT	Intention to receive the COVID-19 vaccination
412	Yarosh, Artiukhova, and Zimovin, (2021)	273	Study 1	Ukraine	Europe	correlational, cross-sectional	174	Adults	96 (55.2)	24.08(9.99)	5 items about COVID-19 CT	Adhere to quarantine restrictions (wearing protective equipment, isolation, hygiene), Antisocial behavior (aggression and selfishnes), Pro-social behavior (help and altruism)
413	Yu et al. (2021)	274	Study 1	USA	North America	experimental	1248	Adults	659 (52.80) representative	48.47 (17.6) representative	6 items about various CTs	Affective polarization, Believing a deep fake video is real, feeling happy
414	Yu et al. (2021)	274	Study 2	Poland	Europe	experimental	1109	Adults	628 (56.63) representative	45.59 (15.46) representative	6 items about various CTs	Affective polarization, Believing a deep fake video is real, feeling happy
415	Yu et al. (2021)	274	Study 3	Netherlands	Europe	experimental	1254	Adults	648 (51.67) representative	50.85 (16.29) representative	6 items about various CTs	Affective polarization, Believing a deep fake video is real, feeling happy
416	Yu et al. (2021)	274	Study 4	USA	North America	experimental	1165	Adults	595 (51.07)	49.73 (16.71)	6 items about various CTs	Affective polarization, Believing a deep fake video is real, emotional states
417	Yu et al. (2021)	274	Study 5	Poland	Europe	experimental	1055	Adults	558 (52.89)	44.87 (15.41)	6 items about various CTs	Affective polarization, Believing a deep fake video is real, emotional states
